# Supplementary material for: Epigenetic landscape of drug responses revealed through large-scale ChIP-seq data analyses
Source: BMC Bioinformatics. 2022 Jan 24;23:51. doi: 10.1186/s12859-022-04571-8 (PMC8785570; doi:10.1186/s12859-022-04571-8)
Supplement: Supplementary file 2 — Additional file 2: Table S1. List of CTD chemicals. Column 1, CTD ID; column 2, chemical name. Table S2. List of ChIP-seq experiments. Column 1, Experiment ID; column 2, ChIP-seq antigen. Table S3. Predicted chemical–TF associations using ChIPEA for Fig. 2c. a Testosterone; b Estradiol; c Tamibarotene; d Vorinostat; e JQ1 compound. [file 12859_2022_4571_MOESM2_ESM.xlsx]

## Sheet: SuppTable_caption
Table S1 List of CTD chemical IDs
Table S2 List of ChIP-seq experiment IDs
Table S3 Predicted chemical–TF associations using ChIPEA for Fig. 2c
	Table number	Chemical name
	Table S3a	Testosterone
	Table S3b	Estradiol
	Table S3c	Tamibarotene
	Table S3d	Vorinostat
	Table S3e	JQ1 compound

## Sheet: Table S1
CTD ID	Chemical Name
C000593030	GSK-J4
C000593263	afuresertib
C000595015	6,7-dimethoxy-2-(pyrrolidin-1-yl)-N-(5-(pyrrolidin-1-yl)pentyl)quinazolin-4-amine
C000944	dicrotophos
C002202	4-oxoretinoic acid
C003585	22-hydroxycholesterol
C003747	urushiol
C003898	2-anisidine
C004456	beauvericin
C004656	chloroacetaldehyde
C004925	methylmercuric chloride
C004984	apocarotenal
C005445	triphenyl phosphate
C005556	propionaldehyde
C006757	4-biphenylamine
C006780	bisphenol A
C007836	geraniol
C008493	methylselenic acid
C008548	morin
C009006	potassium perchlorate
C009237	senecionine
C009238	senkirkine
C009277	sodium arsenate
C009495	titanium dioxide
C010615	Nonidet P-40
C010792	testosterone undecanoate
C010902	decabromobiphenyl ether
C010974	glyphosate
C011559	tributyltin
C011890	kojic acid
C012526	quercitrin
C012589	trichostatin A
C012796	2-butenal
C013038	hydroxyhydroquinone
C013320	tris(2-butoxyethyl) phosphate
C014024	2,4,5,2',4',5'-hexachlorobiphenyl
C014215	tetrahydropalmatine
C014464	3,4-dichloroaniline
C015001	arsenite
C016104	sodium bichromate
C016274	bromoacetate
C016340	o,p'-DDT
C016601	afimoxifene
C016766	sulforafan
C016805	tris(1,3-dichloro-2-propyl)phosphate
C016837	zinc chloride
C017282	boron nitride
C017947	sodium arsenite
C018021	cobaltous chloride
C018475	butyraldehyde
C019536	potassium bromate
C020175	16 alpha-ethyl-21-hydroxy-19-nor-4-pregnene-3,20-dione
C020738	9,10-dihydro-9,10-dihydroxybenzo(a)pyrene
C020806	tetrabromobisphenol A
C021751	tanshinone
C022838	nickel chloride
C023035	3,4,5,3',4'-pentachlorobiphenyl
C023036	perfluorooctanoic acid
C023676	chloroquine diphosphate
C024746	tobacco tar
C025205	1,10-phenanthroline
C025340	manganese chloride
C025462	sulindac sulfide
C025589	ochratoxin A
C025703	bleomycetin
C026105	butylidenephthalide
C027373	potassium chromate(VI)
C027696	acipimox
C028031	cadmium acetate
C028178	gossypol acetic acid
C029497	2,3-bis(3'-hydroxybenzyl)butyrolactone
C029658	propionic acid
C029892	cupric chloride
C029938	nickel sulfate
C030957	methylmercury II
C030973	cupric oxide
C031389	resorcinol
C031927	hydroquinone
C032668	1-nitropyrene
C032910	triadimefon
C033607	puerarin
C034028	vanadyl sulfate
C034613	triacsin C
C034939	cadmium sulfide
C036990	2-amino-3,8-dimethylimidazo(4,5-f)quinoxaline
C037123	cadmium sulfate
C038753	leptomycin B
C041181	tetrachlorodian
C042577	diallyl trisulfide
C042720	mercuric bromide
C044387	N,N,N',N'-tetrakis(2-pyridylmethyl)ethylenediamine
C045037	testosterone-3-carboxymethyloxime-bovine serum albumin conjugate
C045651	epigallocatechin gallate
C046012	pentanal
C049032	pinosylvin
C049584	2-amino-1-methyl-6-phenylimidazo(4,5-b)pyridine
C049935	avobenzone
C050414	tripterine
C051904	dinophysistoxin 1
C053541	bicalutamide
C054133	casticin
C056507	gemcitabine
C057862	cyanoginosin LR
C058305	phenethyl isothiocyanate
C060540	polyhexamethyleneguanidine
C060728	cobalt oxide
C061133	tamibarotene
C062198	octa-2,4,6-trienoic acid
C063002	2,3-dimethoxy-1,4-naphthoquinone
C063855	microcystin RR
C065250	4-hydroxy-equilenin
C066075	vanadium pentoxide
C066632	yessotoxin
C068073	Am 580
C071834	glycidamide
C074702	chromium hexavalent ion
C075773	4-phenylbutyric acid
C076994	perfluorooctane sulfonic acid
C078903	seocalcitol
C082360	fipronil
C086401	pentabromodiphenyl ether
C087114	tebuconazole
C089595	cylindrospermopsin
C098607	JP8 aviation fuel
C100187	chloropicrin
C103505	AM 251
C106014	gedunin
C106812	adefovir dipivoxil
C109238	acyline
C116926	rofecoxib
C118739	entinostat
C406082	monomethylarsonous acid
C406592	azaspiracid
C408982	CPG-oligonucleotide
C410337	K 7174
C412815	GW 4064
C433788	lipopolysaccharide, E. coli O26-B6
C437683	motexafin gadolinium
C443641	poly(propyleneimine)
C447119	bazedoxifene
C459604	candoxin
C464660	obeticholic acid
C472511	dimethylarsinous acid
C472787	erucylphospho-N,N,N-trimethylpropylammonium
C474837	pomiferin
C480342	clothianidin
C483161	beta-hydroxy simvastatin acid
C485800	osajin
C487081	belinostat
C492448	ICG 001
C495626	14-deoxy-11,12-didehydroandrographolide
C496197	trans-10,cis-12-conjugated linoleic acid
C496492	abrine
C500026	palbociclib
C502851	quinocetone
C511295	2,2',4,4'-tetrabromodiphenyl ether
C511402	Grape Seed Proanthocyanidins
C511621	2-methyl-2H-pyrazole-3-carboxylic acid (2-methyl-4-o-tolylazophenyl)amide
C514974	7-bromoindirubin-3'-oxime
C515055	darinaparsin
C515564	bromovanin
C517041	(4-amino-1,4-dihydro-3-(2-pyridyl)-5-thioxo-1,2,4-triazole)copper(II)
C519728	archazolid B
C523799	MRK 003
C529148	rosavin
C531249	Poly(amidoamine)
C533894	LG 100815
C543008	bis(4-hydroxyphenyl)sulfone
C544151	jinfukang
C545476	incobotulinumtoxinA
C546607	6,2',4'-trimethoxyflavone
C546771	gardiquimod
C547185	riccardin D
C549543	3-hydroxy-4-prenyl-5-methoxystilbene-2-carboxylic acid
C550923	PF 3758309
C551172	bis-N,N-dimethylamino-2-(N-methylpyrrolyl)methyl cyclopentadienyl titanium (IV)
C553817	7-(benzylamino)-1,3,4,8-tetrahydropyrrolo(4,3,2-de)quinolin-8(1H)-one
C558013	NSC 689534
C561695	(+)-JQ1 compound
C568376	MT19c compound
C570897	NSC668394
C572491	3-(2-hydroxy-4-(2-methylnonan-2-yl)phenyl)cyclohexan-1-ol
C572919	PP242
C580599	6-OH-BDE-47
C583074	4,4'-hexafluorisopropylidene diphenol
C584509	C646 compound
D000069286	Bortezomib
D000069439	Dasatinib
D000069470	Venlafaxine Hydrochloride
D000077146	Irinotecan
D000077150	Oxaliplatin
D000077154	Rosiglitazone
D000077185	Resveratrol
D000077205	Pioglitazone
D000077209	Decitabine
D000077210	Sunitinib
D000077211	Zoledronic Acid
D000077237	Arsenic Trioxide
D000077267	Fulvestrant
D000077276	Lycopene
D000077288	Troglitazone
D000077300	Bosentan
D000077337	Vorinostat
D000077339	Leflunomide
D000077404	Cidofovir
D000077556	Alitretinoin
D000077610	Bexarotene
D000077767	Panobinostat
D000079	Acetaldehyde
D000082	Acetaminophen
D000111	Acetylcysteine
D000117	Acetylglucosamine
D000336	Aerosols
D000393	Air Pollutants
D000395	Air Pollutants, Occupational
D000431	Ethanol
D000447	Aldehydes
D000485	Allergens
D000616	Aminoglutethimide
D000667	Ampicillin
D000965	Antimony
D000966	Antimony Potassium Tartrate
D001104	Arbutin
D001151	Arsenic
D001152	Arsenicals
D001194	Asbestos
D001241	Aspirin
D001280	Atrazine
D001335	Vehicle Emissions
D001374	Azacitidine
D001379	Azathioprine
D001554	Benzene
D001556	Hexachlorocyclohexane
D001564	Benzo(a)pyrene
D001565	Benzoates
D001599	Berberine
D001663	Bilirubin
D001896	Boron Compounds
D002087	Butyrates
D002104	Cadmium
D002110	Caffeine
D002117	Calcitriol
D002122	Calcium Chloride
D002273	Carcinogens
D002330	Carmustine
D002392	Catechin
D002635	Chenodeoxycholic Acid
D002726	Chlorogenic Acid
D002746	Chlorpromazine
D002857	Chromium
D002945	Cisplatin
D002953	Citrinin
D003042	Cocaine
D003375	Coumestrol
D003474	Curcumin
D003520	Cyclophosphamide
D003561	Cytarabine
D003634	DDT
D003671	DEET
D003703	Demecolcine
D003907	Dexamethasone
D004002	Clodronic Acid
D004040	Dietary Carbohydrates
D004051	Diethylhexyl Phthalate
D004052	Diethylnitrosamine
D004054	Diethylstilbestrol
D004128	Dimethylnitrosamine
D004137	Dinitrochlorobenzene
D004317	Doxorubicin
D004365	Drugs, Chinese Herbal
D004391	Dust
D004610	Ellagic Acid
D004642	Emodin
D004726	Endosulfan
D004958	Estradiol
D004967	Estrogens
D004997	Ethinyl Estradiol
D005020	Ethyl Methanesulfonate
D005047	Etoposide
D005054	Eugenol
D005204	Farnesol
D005411	Flame Retardants
D005419	Flavonoids
D005472	Fluorouracil
D005557	Formaldehyde
D005576	Colforsin
D005947	Glucose
D006046	Gold
D006052	Gold Sodium Thiomalate
D006108	Graphite
D006540	Herbicides
D006589	Hexestrol
D006851	Hydrochloric Acid
D006861	Hydrogen Peroxide
D007052	Ibuprofen
D007069	Ifosfamide
D007213	Indomethacin
D007479	Iopamidol
D007529	Isoflavones
D007545	Isoproterenol
D007840	Latex
D007854	Lead
D008070	Lipopolysaccharides
D008154	Lucanthone
D008345	Manganese
D008558	Melphalan
D008610	Menthol
D008627	Mercuric Chloride
D008628	Mercury
D008656	Mestranol
D008694	Methamphetamine
D008701	Methapyrilene
D008727	Methotrexate
D008741	Methyl Methanesulfonate
D008767	Methylmercury Compounds
D008769	Methylnitronitrosoguanidine
D008775	Methylprednisolone
D009151	Mustard Gas
D009153	Mutagens
D009532	Nickel
D009534	Niclosamide
D009538	Nicotine
D010081	Oxazolone
D010100	Oxygen
D010126	Ozone
D010261	Paraoxon
D010269	Paraquat
D010634	Phenobarbital
D010662	Phenylmercuric Acetate
D010672	Phenytoin
D010894	Piroxicam
D010936	Plant Extracts
D010938	Plant Oils
D011078	Polychlorinated Biphenyls
D011137	Polystyrenes
D011192	Potassium Dichromate
D011239	Prednisolone
D011345	Fenofibrate
D011374	Progesterone
D011429	Propolis
D011763	Pyrrolizidine Alkaloids
D011791	Quartz
D011794	Quercetin
D012176	Retinoids
D012293	Rifampin
D012402	Rotenone
D012524	Sarin
D012643	Selenium
D012721	Carbaryl
D012822	Silicon Dioxide
D012834	Silver
D012835	Silver Nitrate
D012906	Smoke
D012967	Sodium Dodecyl Sulfate
D012969	Sodium Fluoride
D013467	Sulindac
D013629	Tamoxifen
D013654	Taurine
D013739	Testosterone
D013749	Tetrachlorodibenzodioxin
D013759	Dronabinol
D013806	Theophylline
D013849	Thimerosal
D013853	Thioacetamide
D013883	Thiostrepton
D014028	Tobacco Smoke Pollution
D014050	Toluene
D014212	Tretinoin
D014260	Triclosan
D014284	Triiodothyronine
D014415	Tunicamycin
D014520	Urethane
D014635	Valproic Acid
D014638	Vanadates
D014639	Vanadium
D014750	Vincristine
D014800	Vitallium
D014810	Vitamin E
D015025	Zearalenone
D015032	Zinc
D015081	2-Naphthylamine
D015123	7,8-Dihydro-7,8-dihydroxybenzo(a)pyrene 9,10-oxide
D015124	8-Bromo Cyclic Adenosine Monophosphate
D015125	Oxyquinoline
D015215	Zidovudine
D015474	Isotretinoin
D015525	Fatty Acids, Omega-3
D015655	1-Methyl-4-phenylpyridinium
D015735	Mifepristone
D015741	Metribolone
D016572	Cyclosporine
D016604	Aflatoxin B1
D016607	Aflatoxin M1
D016718	Arachidonic Acid
D017239	Paclitaxel
D017258	Medroxyprogesterone Acetate
D017313	Fenretinide
D017382	Reactive Oxygen Species
D017632	Asbestos, Serpentine
D017636	Asbestos, Amphibole
D017638	Asbestos, Crocidolite
D017973	Tungsten Compounds
D017974	Uranium Compounds
D018021	Lithium Chloride
D018030	Silver Compounds
D018038	Sodium Selenite
D018501	Antirheumatic Agents
D019207	beta Carotene
D019256	Cadmium Chloride
D019284	Thapsigargin
D019287	Zinc Sulfate
D019301	Oleic Acid
D019319	Okadaic Acid
D019324	beta-Naphthoflavone
D019327	Copper Sulfate
D019344	Lactic Acid
D019345	Zinc Acetate
D019800	Phenol
D019821	Simvastatin
D019833	Genistein
D020111	Chlorodiphenyl (54% Chlorine)
D020122	tert-Butylhydroperoxide
D020245	p-Chloromercuribenzoic Acid
D020280	Sertraline
D020849	Raloxifene Hydrochloride
D024483	Vitamin K 3
D037742	Nanotubes, Carbon
D043371	Fatty Acids, Omega-6
D052638	Particulate Matter
D053260	Soot
D055768	Halogenated Diphenyl Ethers
D058085	Iron Compounds
D059808	Polyphenols
D060729	Coal Ash

## Sheet: Table S2
Experiment ID	ChIP-seq Antigen
DRX000549	PARK7
DRX000550	PARK7
DRX001460	MLL-AF6
DRX001461	MLL-AF6
DRX001462	MLL-AF6
DRX001463	MLL-AF6
DRX002911	LRIF1
DRX002912	SMCHD1
DRX002915	SMCHD1
DRX002918	LRIF1
DRX013180	CTCF
DRX013181	RAD21
DRX013190	CTCF
DRX013191	RAD21
DRX013200	CTCF
DRX013201	RAD21
DRX013210	CTCF
DRX013211	RAD21
ERX008568	FOXA1
ERX008569	ESR1
ERX008570	ESR1
ERX008572	ESR1
ERX008573	CTCF
ERX008574	ESR1
ERX008575	ESR1
ERX008576	ESR1
ERX008579	ESR1
ERX008580	ESR1
ERX008581	FOXA1
ERX008582	ESR1
ERX008583	ESR1
ERX008585	CTCF
ERX008586	ESR1
ERX008587	ESR1
ERX008589	ESR1
ERX008590	ESR1
ERX008591	CTCF
ERX008592	ESR1
ERX008593	ESR1
ERX008594	ESR1
ERX008595	ESR1
ERX008596	CTCF
ERX008598	FOXA1
ERX008600	FOXA1
ERX008602	ESR1
ERX008603	ESR1
ERX008604	ESR1
ERX008605	FOXA1
ERX008607	ESR1
ERX008608	ESR1
ERX008610	ESR1
ERX008611	CTCF
ERX008612	FOXA1
ERX008613	ESR1
ERX008614	ESR1
ERX008615	ESR1
ERX008617	ESR1
ERX008618	ESR1
ERX008619	ESR1
ERX008620	ESR1
ERX025732	REST
ERX033399	FOXA2
ERX033400	FOXA2
ERX1025941	FOXJ3
ERX1035594	FOXP1
ERX1035596	FOXP1
ERX1035598	FOXP1
ERX1035600	FOXP1
ERX1055967	ESR1
ERX1055968	ESR1
ERX1055969	ESR1
ERX1055970	ESR1
ERX1055971	ESR1
ERX1055972	ESR1
ERX1055973	ESR1
ERX1055974	ESR1
ERX1055975	ESR1
ERX1056646	ZBTB24
ERX1056648	ZBTB24
ERX1234993	TAF3
ERX1234994	TAF3
ERX1268182	BrdU
ERX1268183	CDCA5
ERX1268184	BrdU
ERX1268185	CDCA5
ERX1268186	BrdU
ERX1268187	CDCA5
ERX1268188	CDCA5
ERX1268189	SMC3
ERX1268190	CDCA5
ERX1268191	BrdU
ERX1268192	CDCA5
ERX1268193	BrdU
ERX1268194	CDCA5
ERX1268195	CDCA5
ERX1268196	CDCA5
ERX1269152	BrdU
ERX1305853	ERG
ERX1305854	CBFA2T3
ERX1305855	GFP
ERX1305856	GFP
ERX157273	E2F7
ERX157281	GMEB2
ERX157282	GMEB2
ERX157408	GMEB2
ERX159245	GRHL1
ERX159246	GRHL1
ERX159247	HNF1A
ERX159248	HNF1A
ERX159249	HNF1A
ERX159250	HNF4A
ERX159251	HNF4A
ERX159252	MAFG
ERX159253	MAFG
ERX159254	MAFG
ERX159255	MAFK
ERX159256	MAFK
ERX159257	TP53
ERX159258	TP53
ERX159259	TP53
ERX1725514	NR3C1
ERX1725516	NR3C1
ERX177102	XRCC4
ERX177103	XRCC4
ERX177105	RAD51
ERX177106	RAD51
ERX181465	TP53
ERX181466	TP53
ERX181467	TP53
ERX181468	TP53
ERX181469	TP53
ERX1825293	ERG
ERX1825294	CBFA2T3
ERX1825295	CBFA2T3
ERX1825296	GFP
ERX1831867	CTCF
ERX1930086	ZEB1
ERX1930087	ZEB1
ERX195059	BRD4
ERX195060	BRD4
ERX195061	BRD4
ERX1965642	HOXB13
ERX1965643	HOXB13
ERX1974188	TP53
ERX1974189	TP53
ERX1974192	TP53
ERX1974193	TP53
ERX1981981	BRD3
ERX1981982	BRD3
ERX1981983	BRD3
ERX2049941	AR
ERX2049942	AR
ERX2049943	AR
ERX2049944	EP300
ERX2049945	EP300
ERX2049946	EP300
ERX2049947	EP300
ERX2190859	Epitope tags
ERX2190860	Epitope tags
ERX223314	ELK1
ERX223315	ELK1
ERX223316	MAPK1
ERX223317	MAPK1
ERX223318	MAPK1
ERX223319	ELK1
ERX2242361	CBX7
ERX2242362	CBX7
ERX2242363	CBX7
ERX2242364	CBX7
ERX2242365	CBX7
ERX2242366	CBX7
ERX2242375	BCL11A
ERX2242379	BCL11A
ERX2242380	CHD8
ERX2242381	ARID1A
ERX2242385	BCL11A
ERX2242386	CHD8
ERX2242387	ARID1A
ERX2242391	BCL11A
ERX2242392	CHD8
ERX2242393	ARID1A
ERX2242397	BCL11A
ERX2242398	CHD8
ERX2242399	ARID1A
ERX2242403	BCL11A
ERX2242404	CHD8
ERX2242405	BCL11A
ERX2242406	CHD8
ERX2242409	ARID1A
ERX2242411	ARID1A
ERX2242414	ARID1A
ERX2260037	BCL11A
ERX2260038	SOX2
ERX2260039	BCL11A
ERX2260040	SOX2
ERX2260043	BCL11A
ERX2260044	SOX2
ERX2260045	BCL11A
ERX2260046	SOX2
ERX2277468	CSF1R
ERX2277476	CSF1R
ERX2277485	CSF1R
ERX2277486	CSF1R
ERX2277488	CSF1R
ERX2277497	EGR1
ERX2277499	CSF1R
ERX2443830	HOXB13
ERX2443831	HOXB13
ERX2443832	RFX5
ERX2443833	RFX5
ERX2443913	HOXB13
ERX2443914	HOXB13
ERX2443915	RFX5
ERX2443916	RFX5
ERX2525763	BCL11A
ERX2525766	BCL11A
ERX2525768	BCL11A
ERX2525771	BCL11A
ERX2552520	CIC
ERX2552524	CIC
ERX2552529	CIC
ERX2552531	CIC
ERX2552533	CIC
ERX2552537	CIC
ERX2552541	CIC
ERX2552545	CIC
ERX2587836	IRF4
ERX2587838	FLI1
ERX2666242	ARID1A
ERX2696548	BCL11A
ERX2696549	BCL11A
ERX2696551	BCL11A
ERX2696552	BCL11A
ERX2722348	CTNNB1
ERX2722350	CTNNB1
ERX2722352	CTNNB1
ERX2722354	CTNNB1
ERX2722356	CTNNB1
ERX2722357	CTNNB1
ERX2722358	CTNNB1
ERX2722359	CTNNB1
ERX2722654	BRD4
ERX2722655	BRD4
ERX2722659	TP63
ERX2722667	BRD4
ERX2722668	BRD4
ERX2734532	TP53BP1
ERX2734533	TP53BP1
ERX2734534	TP53BP1
ERX2734535	LIG4
ERX2734536	LIG4
ERX2736461	CEBPA
ERX2868668	CTCF
ERX2868669	CTCF
ERX2868670	CTCF
ERX2868671	CTCF
ERX2868672	CTCF
ERX2868673	CTCF
ERX2868692	CTCF
ERX2868693	CTCF
ERX2868694	CTCF
ERX2868695	CTCF
ERX2868696	CTCF
ERX2868697	CTCF
ERX2868710	CTCF
ERX2868711	CTCF
ERX2868712	CTCF
ERX2868713	CTCF
ERX2868714	CTCF
ERX2868715	CTCF
ERX2868716	CTCF
ERX2868717	CTCF
ERX2868732	CTCF
ERX2868733	CTCF
ERX2868734	CTCF
ERX2868735	CTCF
ERX2868752	CTCF
ERX2868761	CTCF
ERX2868768	CTCF
ERX2868777	CTCF
ERX2868778	CTCF
ERX2868782	CTCF
ERX2868792	CTCF
ERX2868793	CTCF
ERX2868794	CTCF
ERX2868800	CTCF
ERX2868801	CTCF
ERX2868811	CTCF
ERX2868812	CTCF
ERX2868813	CTCF
ERX2868814	CTCF
ERX2868821	CTCF
ERX2868903	CTCF
ERX2868904	CTCF
ERX2868913	CTCF
ERX2868914	CTCF
ERX2869656	CTCF
ERX2869660	CTCF
ERX2869664	CTCF
ERX2869668	CTCF
ERX3119885	Epitope tags
ERX3119887	Epitope tags
ERX3119889	Epitope tags
ERX3216870	SPI1
ERX3216875	SPI1
ERX3216885	SPI1
ERX3216890	SPI1
ERX3216900	SPI1
ERX3216905	SPI1
ERX3216910	SPI1
ERX3216920	SPI1
ERX3216940	SPI1
ERX3216945	SPI1
ERX3216950	SPI1
ERX3216955	SPI1
ERX3216960	SPI1
ERX3216965	SPI1
ERX3216970	SPI1
ERX3216975	SPI1
ERX3216980	SPI1
ERX3216985	SPI1
ERX3216995	SPI1
ERX3217000	SPI1
ERX3217005	SPI1
ERX3217010	SPI1
ERX3217020	SPI1
ERX3217040	SPI1
ERX3217050	SPI1
ERX3217085	SPI1
ERX3217090	SPI1
ERX3217095	SPI1
ERX3225481	PRDM1
ERX3225482	PRDM1
ERX3243055	CSF1R
ERX3243057	CSF1R
ERX3266635	PAX8
ERX3266640	PAX8
ERX3266645	PAX8
ERX3266650	PAX8
ERX3311232	GFP
ERX3311233	GFP
ERX348275	TP53
ERX348276	TP53
ERX348277	TP53
ERX348278	RELA
ERX348279	RELA
ERX348280	RELA
ERX470433	NRIP1
ERX470434	NRIP1
ERX470435	NRIP1
ERX470436	NRIP1
ERX629396	FOXA2
ERX629397	TEAD1
ERX974778	GATA2
SRX003182	POU2F1
SRX003313	STAT1
SRX003314	STAT1
SRX003315	STAT1
SRX003316	STAT1
SRX003317	STAT1
SRX003318	STAT1
SRX003319	STAT1
SRX003320	STAT1
SRX003321	STAT1
SRX003322	STAT1
SRX003323	STAT1
SRX003324	STAT1
SRX003325	STAT1
SRX003794	CTCF
SRX003796	CTCF
SRX003798	CTCF
SRX003799	STAT1
SRX003842	EZH2
SRX003846	RNF2
SRX003937	ESR1
SRX003938	ESR1
SRX003939	ESR1
SRX003940	ESR1
SRX011571	POU5F1
SRX011572	POU5F1
SRX011573	KLF4
SRX011574	MYC
SRX011575	TAF2
SRX011576	EP300
SRX011577	TAF2
SRX011616	SOX2
SRX011617	NANOG
SRX011618	NANOG
SRX013323	ZNF263
SRX013324	ZNF263
SRX014750	PML
SRX014751	RXRA
SRX014752	RARA
SRX014753	PML
SRX014754	RXRA
SRX014766	MethylCap
SRX014767	MethylCap
SRX014768	PML
SRX014769	RXRA
SRX014770	RARA
SRX014773	PML
SRX014774	RXRA
SRX014775	PML
SRX014776	PML
SRX014779	PML
SRX014780	PML
SRX014781	RARA
SRX014782	RARA
SRX014783	RXRA
SRX014784	RXRA
SRX014810	GATA1
SRX014811	GATA2
SRX015140	JUN
SRX015141	FOS
SRX015142	MYC
SRX015825	ETS1
SRX015826	RUNX1
SRX015827	CREBBP
SRX016028	RB1
SRX016029	RB1
SRX016030	RB1
SRX016031	RBL2
SRX016032	RB1
SRX016033	RB1
SRX016034	RBL2
SRX016035	RB1
SRX016036	RBL2
SRX016037	RB1
SRX016038	RBL2
SRX016326	ESR1
SRX016327	ESR1
SRX016556	BDP1
SRX016557	BRF1
SRX016559	SNAPC2
SRX016975	TP73
SRX016976	TP73
SRX016977	TP73
SRX016978	TP73
SRX016979	TP53
SRX016980	TP53
SRX016998	BRF1
SRX016999	BRF2
SRX017276	POU5F1
SRX017277	NANOG
SRX017278	CTCF
SRX017325	PHF8
SRX017326	ZNF711
SRX017557	BRD7
SRX017558	BRD7
SRX017559	TP53
SRX017560	TP53
SRX017698	CREBBP
SRX017699	EP300
SRX017700	KAT2B
SRX017701	KAT8
SRX017702	KAT5
SRX017703	HDAC1
SRX017704	HDAC2
SRX017705	HDAC3
SRX017706	HDAC6
SRX017709	KAT5
SRX017710	HDAC6
SRX017858	RELA
SRX017859	RELA
SRX017860	RELA
SRX017863	RELA
SRX017864	RELA
SRX017865	RELA
SRX017866	RELA
SRX017867	RELA
SRX017870	RELA
SRX017871	RELA
SRX017872	RELA
SRX017875	RELA
SRX017876	RELA
SRX017877	RELA
SRX017878	RELA
SRX017879	RELA
SRX017882	RELA
SRX017883	RELA
SRX017884	RELA
SRX017887	RELA
SRX017888	RELA
SRX017889	RELA
SRX017890	RELA
SRX017891	RELA
SRX017894	RELA
SRX017895	RELA
SRX017896	RELA
SRX017897	RELA
SRX017900	RELA
SRX017901	RELA
SRX017902	RELA
SRX017905	RELA
SRX017906	RELA
SRX017907	RELA
SRX017908	RELA
SRX017911	RELA
SRX017912	RELA
SRX017913	RELA
SRX018277	CREBBP
SRX018278	EP300
SRX018279	EP300
SRX018280	CREBBP
SRX018281	CREBBP
SRX018282	EP300
SRX018607	BRF1
SRX018625	HNF4A
SRX018626	HNF4A
SRX018627	HNF4G
SRX018651	pFM2
SRX018654	pFM2
SRX018655	pFM2
SRX018657	pFM2
SRX018833	TFAP2C
SRX018991	TP63
SRX018992	TP63
SRX019498	CTCF
SRX019505	CTCF
SRX019512	CTCF
SRX019519	CTCF
SRX019520	PPARG
SRX019521	PPARG
SRX019786	TP63
SRX019963	E2F4
SRX020506	ESR2
SRX020507	ESR2
SRX020764	TP53
SRX020765	TP53
SRX020766	TP53
SRX020767	TP53
SRX020768	TP53
SRX020769	TP53
SRX020936	FOXA1
SRX020939	FOXA1
SRX021069	POU5F1
SRX021070	POU5F1
SRX021071	POU5F1
SRX021983	ATRX
SRX022390	VDR
SRX022391	VDR
SRX022392	VDR
SRX022393	VDR
SRX022394	VDR
SRX022395	VDR
SRX022396	VDR
SRX022397	VDR
SRX022432	E2F1
SRX022433	PHF8
SRX022434	SMC4
SRX022562	AR
SRX022563	ERG
SRX022564	AR
SRX022565	ERG
SRX022566	AR
SRX022567	AR
SRX022568	AR
SRX022569	AR
SRX022570	AR
SRX022571	AR
SRX022572	AR
SRX022573	ERG
SRX022574	ERG
SRX022575	ERG
SRX022576	ERG
SRX022577	AR
SRX022578	ERG
SRX022741	TDRD3
SRX023135	PRDM14
SRX023216	ETV1
SRX023649	GATAD1
SRX023650	CCDC101
SRX023651	C17orf49
SRX023652	TRRAP
SRX023653	PHF8
SRX023654	GLYR1
SRX023655	GATAD1
SRX023656	CCDC101
SRX023657	C17orf49
SRX023658	TRRAP
SRX023659	PHF8
SRX023660	GLYR1
SRX023661	LRWD1
SRX023662	GFP
SRX026098	IGF1
SRX026263	CDX2
SRX026264	CDX2
SRX026265	GATA6
SRX026266	GATA6
SRX026267	HNF4A
SRX026268	HNF4A
SRX026529	ESR1
SRX026530	ESR1
SRX026531	ESR1
SRX026532	ESR1
SRX026533	ESR1
SRX026534	ESR1
SRX026535	ESR1
SRX026536	ESR1
SRX026634	ERG
SRX026635	TCF12
SRX026636	RUNX1T1
SRX026637	RUNX1T1
SRX026638	ERG
SRX026639	ERG
SRX026640	FLI1
SRX026641	ERG
SRX026642	ERG
SRX026643	ERG
SRX026645	MethylCap
SRX026646	MethylCap
SRX026647	MethylCap
SRX026648	ERG
SRX026650	MethylCap
SRX026651	MethylCap
SRX026652	MethylCap
SRX026653	ERG
SRX026657	ERG
SRX026659	ERG
SRX026660	ERG
SRX026702	GFP
SRX026706	GFP
SRX026714	GFP
SRX026719	CTCF
SRX026720	CTCF
SRX026721	GFP
SRX026748	DDX5
SRX026880	SOX2
SRX026902	ESR1
SRX026903	ESR1
SRX026904	TRIM24
SRX026905	TRIM24
SRX027270	SMARCB1
SRX027271	SMARCA4
SRX027272	SMARCC1
SRX027273	SMARCC2
SRX027401	E2F4
SRX027402	CEBPA
SRX027403	HSF1
SRX027458	SUZ12
SRX027482	EP300
SRX027488	SMARCA4
SRX027490	EP300
SRX027902	NR3C1
SRX027903	NR3C1
SRX027904	NR3C1
SRX027905	NR3C1
SRX027906	NR3C1
SRX027907	NR3C1
SRX027908	RELA
SRX027909	RELA
SRX027910	RELA
SRX027911	RELA
SRX027912	RELA
SRX027913	RELA
SRX027914	RELA
SRX027915	RELA
SRX027916	NR3C1
SRX027917	NR3C1
SRX028581	ZNF274
SRX028582	ZNF274
SRX028583	ZNF274
SRX028584	ZNF274
SRX028585	ZNF274
SRX028586	ZNF274
SRX028587	ZNF274
SRX028588	ZNF274
SRX028589	SETDB1
SRX028590	SETDB1
SRX028591	TRIM28
SRX028592	TRIM28
SRX028632	TFAP2C
SRX028633	TFAP2C
SRX028634	FOXA1
SRX028635	FOXA1
SRX028636	NR2C2
SRX028637	NR2C2
SRX028638	NR2C2
SRX028639	NR2C2
SRX028640	NR2C2
SRX028641	NR2C2
SRX028642	NR2C2
SRX028643	NR2C2
SRX028644	ELK4
SRX028645	ELK4
SRX028646	ELK1
SRX029081	RUNX1
SRX029083	RUNX1
SRX029085	RUNX1
SRX029086	GATA1
SRX029087	FOS
SRX029088	FOS
SRX029315	GABPA
SRX029433	GATA1
SRX029434	GATA2
SRX029435	RUNX1
SRX029436	FLI1
SRX029437	TAL1
SRX029597	TAL1
SRX029598	TAL1
SRX031244	CTCF
SRX031245	CTCF
SRX031246	CTCF
SRX031247	CTCF
SRX031248	CTCF
SRX032595	HMGN1
SRX032596	YY1
SRX032874	FOXA2
SRX032875	FOXA2
SRX032876	FOXA2
SRX032877	FOXA2
SRX032890	PPARG
SRX032891	PPARG
SRX035159	EOMES
SRX035160	BCL6
SRX036563	ESR1
SRX036564	ESR1
SRX036635	ESR1
SRX036636	ESR1
SRX036637	NCOA1
SRX036638	NCOA1
SRX036640	NCOA1
SRX036641	NCOA1
SRX037417	PRAME
SRX037418	NFYA
SRX037419	NFYB
SRX037935	CTCF
SRX037936	CTCF
SRX037937	CTCF
SRX037938	TAL1
SRX037939	TAL1
SRX037940	GATA1
SRX037941	GATA1
SRX037946	SMARCA4
SRX037947	SMARCA4
SRX038504	CTCF
SRX038505	CTCF
SRX038524	CTCF
SRX038525	CTCF
SRX038543	CTCF
SRX038544	CTCF
SRX038562	CTCF
SRX038563	CTCF
SRX038582	CTCF
SRX038583	CTCF
SRX038602	CTCF
SRX038603	CTCF
SRX038622	CTCF
SRX038623	CTCF
SRX038644	CTCF
SRX038645	CTCF
SRX038664	CTCF
SRX038665	CTCF
SRX038777	DOT1L
SRX038908	TAL1
SRX038909	TAL1
SRX038910	SPI1
SRX038911	SPI1
SRX038912	IKZF1
SRX038913	IKZF1
SRX038914	MEIS1
SRX038915	MEIS1
SRX038916	MEIS1
SRX039137	FOXA1
SRX039138	FOXA1
SRX039139	FOS
SRX039140	FOS
SRX039141	JUN
SRX039142	JUN
SRX039145	FOXA1
SRX039146	FOXA1
SRX040560	LIN9
SRX040561	LIN9
SRX040562	MYBL2
SRX040563	MYBL2
SRX041286	STAT1
SRX041287	STAT1
SRX041288	STAT4
SRX041289	STAT4
SRX041290	STAT5A
SRX041291	STAT5A
SRX041292	STAT5B
SRX041293	STAT5B
SRX042342	ESR1
SRX042343	ESR1
SRX045434	VDR
SRX045435	VDR
SRX047081	EP300
SRX047082	EP300
SRX047083	MED12
SRX047084	MED12
SRX054457	NR1H3
SRX054458	NR1H3
SRX054571	Epitope tags
SRX054572	Epitope tags
SRX054573	Epitope tags
SRX054574	Epitope tags
SRX054575	Epitope tags
SRX054576	Epitope tags
SRX055303	KDM5B
SRX055304	KDM5B
SRX055305	KDM5B
SRX055306	KDM5B
SRX055308	KDM5B
SRX055309	KDM5B
SRX055310	KDM5B
SRX055311	KDM5B
SRX055312	KDM5B
SRX055346	CBX3
SRX055348	CBX3
SRX055353	CBX3
SRX055354	CBX3
SRX058249	TAL1
SRX059360	EP300
SRX059367	NR2F1
SRX059368	NR2F2
SRX059371	L3MBTL2
SRX059372	L3MBTL2
SRX059373	E2F6
SRX059700	TFAP4
SRX059703	AR
SRX059704	AR
SRX059705	AR
SRX059706	ERG
SRX059707	ERG
SRX059708	ERG
SRX059709	HDAC1
SRX059710	HDAC1
SRX059711	HDAC2
SRX059712	HDAC2
SRX059713	HDAC3
SRX059714	HDAC3
SRX059715	EZH2
SRX059716	EZH2
SRX060810	GATA3
SRX060811	GATA3
SRX060812	EP300
SRX060813	EP300
SRX062335	RUNX1
SRX062336	RUNX1
SRX062337	RUNX1
SRX062338	RUNX1
SRX062339	RUNX1
SRX062357	NKX3-1
SRX062359	NKX3-1
SRX062360	FOXA1
SRX062362	FOXA1
SRX063912	CBFB
SRX063913	RUNX1
SRX063917	ERG
SRX063918	ERG
SRX063919	ERG
SRX063920	ERG
SRX063921	ERG
SRX063922	ERG
SRX064480	SMAD2
SRX064481	SMAD2
SRX064482	SMAD3
SRX064483	SMAD4
SRX064484	FOXH1
SRX064489	SMAD2
SRX064490	SMAD2
SRX064491	SMAD3
SRX064492	SMAD4
SRX064493	FOXH1
SRX065541	Epitope tags
SRX065542	Epitope tags
SRX065543	Epitope tags
SRX065544	Epitope tags
SRX065545	Epitope tags
SRX065546	TRIM28
SRX065547	TRIM28
SRX065548	ELK4
SRX065549	ELK4
SRX065554	TRIM28
SRX065556	Epitope tags
SRX065557	Epitope tags
SRX067387	CTCF
SRX067396	CTCF
SRX067423	CTCF
SRX067446	CTCF
SRX067467	CTCF
SRX067470	CTCF
SRX067475	CTCF
SRX067495	CTCF
SRX067503	CTCF
SRX067513	CTCF
SRX067516	CTCF
SRX067534	CTCF
SRX067535	CTCF
SRX067536	CTCF
SRX070876	GATA2
SRX070877	GATA2
SRX070878	FOS
SRX070879	FOS
SRX070881	NOTCH1
SRX070882	NOTCH1
SRX070883	RBPJ
SRX070884	RBPJ
SRX070885	ZNF143
SRX077859	CDX2
SRX077860	CDX2
SRX079858	NFKBIA
SRX080047	EP300
SRX080130	MYC
SRX080131	MYC
SRX080135	MYC
SRX080137	MYC
SRX080138	MYC
SRX080142	CTCF
SRX080143	CTCF
SRX080144	MYC
SRX080145	MYC
SRX080146	MYC
SRX080151	MYC
SRX080155	MYC
SRX080156	MYC
SRX080157	MYC
SRX080161	MYC
SRX080253	AFF4
SRX080254	AFF4
SRX080257	AFF4
SRX080258	AFF4
SRX080328	CTCF
SRX080329	CTCF
SRX080330	CTCF
SRX080331	CTCF
SRX080333	CTCF
SRX080336	CTCF
SRX080337	CTCF
SRX080338	CTCF
SRX080339	CTCF
SRX080340	CTCF
SRX080341	CTCF
SRX080342	CTCF
SRX080343	CTCF
SRX080344	CTCF
SRX080346	CTCF
SRX080347	CTCF
SRX080349	CTCF
SRX080350	CTCF
SRX080351	CTCF
SRX080352	CTCF
SRX080353	CTCF
SRX080355	CTCF
SRX080356	CTCF
SRX080357	CTCF
SRX080358	CTCF
SRX080359	CTCF
SRX080362	CTCF
SRX080367	CTCF
SRX080368	CTCF
SRX080369	CTCF
SRX080370	CTCF
SRX080371	CTCF
SRX080373	CTCF
SRX080374	CTCF
SRX080375	CTCF
SRX080377	CTCF
SRX080378	CTCF
SRX080380	CTCF
SRX080386	CTCF
SRX080388	CTCF
SRX080389	CTCF
SRX080390	CTCF
SRX080391	CTCF
SRX080392	CTCF
SRX080393	CTCF
SRX080395	CTCF
SRX080396	CTCF
SRX080398	CTCF
SRX080399	CTCF
SRX080400	CTCF
SRX080402	CTCF
SRX080403	CTCF
SRX080404	CTCF
SRX080406	CTCF
SRX080408	CTCF
SRX080410	CTCF
SRX080411	CTCF
SRX080412	CTCF
SRX080413	CTCF
SRX080414	CTCF
SRX080415	CTCF
SRX080416	CTCF
SRX080420	CTCF
SRX080422	CTCF
SRX080425	CTCF
SRX080427	CTCF
SRX080431	CTCF
SRX080432	CTCF
SRX080442	CTCF
SRX082162	JUND
SRX082163	FOS
SRX082164	MAX
SRX082165	MYC
SRX083216	AR
SRX083217	AR
SRX083218	AR
SRX083219	AR
SRX083220	FOXA1
SRX083221	FOXA1
SRX083222	FOXA1
SRX083223	FOXA1
SRX083228	NR3C1
SRX083229	NR3C1
SRX084500	SMAD2
SRX084501	SMAD2
SRX084502	SMAD2
SRX084503	SMAD2
SRX084521	ETV4
SRX084522	JUND
SRX084524	Epitope tags
SRX084525	ETS1
SRX084526	GABPA
SRX084527	Epitope tags
SRX084528	Epitope tags
SRX084584	HIV Tat
SRX084599	BCL6
SRX084601	NCOR2
SRX088971	Epitope tags
SRX088972	Epitope tags
SRX092299	NR4A1
SRX092300	JUNB
SRX092301	JUND
SRX092302	HDAC8
SRX092303	GATA2
SRX092306	FOS
SRX092313	TBX21
SRX092314	GATA3
SRX092315	GATA3
SRX092414	CTCF
SRX092416	CTCF
SRX092447	AR
SRX092448	AR
SRX092450	EBNA2
SRX092451	EBNA2
SRX092452	RBPJ
SRX092453	RBPJ
SRX092568	HCFC1
SRX092569	HCFC1
SRX092573	ZNF143
SRX092574	THAP11
SRX092575	GABPA
SRX092576	YY1
SRX093183	SPI1
SRX093184	CEBPB
SRX093189	SPI1
SRX093190	CEBPB
SRX093191	EGR2
SRX093192	EGR2
SRX093319	TP53
SRX093540	SUPT20H
SRX093541	SUPT20H
SRX094468	TCF7L2
SRX094469	TCF7L2
SRX094470	TCF7L2
SRX095385	Epitope tags
SRX095386	Epitope tags
SRX095393	MYC
SRX095394	MYC
SRX095395	MYC
SRX095396	MYC
SRX095397	MYC
SRX095407	NCOA1
SRX095408	NCOA1
SRX096343	VDR
SRX096344	VDR
SRX096345	RXRA
SRX096346	RXRA
SRX096347	CTNNB1
SRX096348	CTNNB1
SRX096349	TCF4
SRX096350	TCF4
SRX096351	CEBPB
SRX096352	CEBPB
SRX096353	CDX2
SRX096354	CDX2
SRX096356	Epitope tags
SRX096358	Epitope tags
SRX096360	Epitope tags
SRX096362	Epitope tags
SRX097067	GATA1
SRX097068	GATA1
SRX097069	GATA1
SRX097070	GATA1
SRX097071	SMAD1
SRX097072	SMAD1
SRX097073	SMAD1
SRX097074	TCF7L2
SRX097075	TCF7L2
SRX097085	GATA1
SRX097086	GATA1
SRX097087	GATA2
SRX097088	GATA2
SRX097089	SMAD1
SRX097090	SMAD1
SRX097091	TCF7L2
SRX097095	CEBPA
SRX097096	CEBPA
SRX097097	SMAD1
SRX097098	TCF7L2
SRX097105	CEBPA
SRX097106	SMAD1
SRX097108	GATA1
SRX097109	GATA2
SRX097110	CEBPA
SRX097580	FOXP1
SRX097581	FOXP1
SRX099053	TP63
SRX099055	TP63
SRX099182	AR
SRX099183	AR
SRX099230	GATA1
SRX099231	GATA1
SRX099404	RB1
SRX099405	RBL1
SRX099406	RBL2
SRX099628	EP300
SRX099629	EP300
SRX099863	CTCF
SRX099864	CTCF
SRX099865	MYC
SRX099866	MYC
SRX099870	CTCF
SRX099871	CTCF
SRX099872	MYC
SRX099873	MYC
SRX099875	CTCF
SRX099876	CTCF
SRX099877	MYC
SRX099878	MYC
SRX099882	CTCF
SRX099883	CTCF
SRX099884	MYC
SRX099885	MYC
SRX100256	MEF2C
SRX100257	MEF2C
SRX100258	CREBBP
SRX100259	CREBBP
SRX100261	CREBBP
SRX100262	CREBBP
SRX100263	CREBBP
SRX100264	CREBBP
SRX100265	ESR1
SRX100266	ESR1
SRX100272	NCOA3
SRX100273	CARM1
SRX100274	CARM1
SRX100320	GATA2
SRX100321	SMAD1
SRX100378	CTCF
SRX100379	PAX5
SRX100380	REST
SRX100381	TCF12
SRX100382	PAX5
SRX100383	SIX5
SRX100385	NR3C1
SRX100386	RXRA
SRX100387	BCL3
SRX100388	GABPA
SRX100389	REST
SRX100390	HDAC2
SRX100392	USF1
SRX100393	CTCF
SRX100394	REST
SRX100395	SRF
SRX100398	FOXP2
SRX100399	YY1
SRX100401	GABPA
SRX100402	NR3C1
SRX100403	NR3C1
SRX100404	NR3C1
SRX100407	PAX5
SRX100408	SP1
SRX100410	REST
SRX100412	TAF1
SRX100414	REST
SRX100415	REST
SRX100416	NR3C1
SRX100417	REST
SRX100418	NR3C1
SRX100419	ESR1
SRX100422	SP1
SRX100423	SIX5
SRX100424	MEF2A
SRX100425	ATF3
SRX100426	YY1
SRX100427	FOSL1
SRX100428	SIX5
SRX100429	SPI1
SRX100430	HEY1
SRX100431	EBF1
SRX100432	EP300
SRX100433	BCL11A
SRX100434	TCF12
SRX100435	IRF4
SRX100436	PAX5
SRX100437	ZBTB33
SRX100438	TAF1
SRX100440	NR3C1
SRX100441	BCL11A
SRX100442	POU2F2
SRX100443	SPI1
SRX100446	CTCF
SRX100447	SP2
SRX100448	FOXA2
SRX100449	HNF4G
SRX100450	SIX5
SRX100451	YY1
SRX100452	TAF7
SRX100453	THAP1
SRX100454	FOXA1
SRX100456	ZEB1
SRX1004562	YAP1
SRX1004563	TEAD1
SRX100459	EGR1
SRX100460	ELF1
SRX100461	RAD21
SRX100463	ZBTB33
SRX100464	CTCF
SRX100465	MEF2C
SRX100466	ESR1
SRX100467	ESR1
SRX100469	GABPA
SRX100470	SRF
SRX100471	USF1
SRX100472	TCF12
SRX100473	SIN3A
SRX100474	USF1
SRX100475	EGR1
SRX100476	TAF1
SRX100477	FOXA1
SRX100479	EGR1
SRX100482	NANOG
SRX100483	POU5F1
SRX100484	FOSL1
SRX100485	REST
SRX100486	USF1
SRX100487	ETS1
SRX100489	FOXA1
SRX100491	YY1
SRX100492	RAD21
SRX100493	HEY1
SRX100494	ZBTB33
SRX100495	TAF1
SRX100496	FOSL2
SRX100497	RXRA
SRX100498	CTCF
SRX100499	GABPA
SRX100500	TAF1
SRX100501	CTCF
SRX100502	USF1
SRX100503	ZBTB33
SRX100505	HNF4A
SRX100506	FOXA1
SRX100509	NR3C1
SRX100511	RAD21
SRX100514	E2F6
SRX100515	YY1
SRX100516	HDAC2
SRX100517	USF1
SRX100518	ZBTB7A
SRX100521	BCL11A
SRX100522	SRF
SRX100523	REST
SRX100525	FOXP2
SRX100528	BHLHE40
SRX100531	CTCF
SRX100534	TAF1
SRX100538	HDAC2
SRX100539	ELF1
SRX100540	EP300
SRX100541	ELF1
SRX100542	RAD21
SRX100543	YY1
SRX100544	EP300
SRX100545	JUND
SRX100546	TAF7
SRX100547	SRF
SRX100548	ATF3
SRX100549	ZBTB33
SRX100550	SP1
SRX100551	RXRA
SRX100552	SP1
SRX100553	ATF3
SRX100554	BCLAF1
SRX100555	ETS1
SRX100556	MEF2A
SRX100557	ATF3
SRX100558	YY1
SRX100559	GATA3
SRX100560	BCLAF1
SRX100561	YY1
SRX100562	RAD21
SRX100563	BCL3
SRX100564	ESR1
SRX100565	SRF
SRX100567	EP300
SRX100568	MAX
SRX100569	GABPA
SRX100570	SIN3A
SRX100572	USF1
SRX100574	JUND
SRX100575	SIN3A
SRX100576	SPI1
SRX100577	PBX3
SRX100579	POU2F2
SRX100580	YY1
SRX100582	TAF1
SRX100583	BATF
SRX100584	ESR1
SRX100585	GATA2
SRX100586	ESR1
SRX100587	EP300
SRX1007721	E2F1
SRX100941	TCF7L2
SRX100942	TCF7L2
SRX100943	TCF7L2
SRX1011293	GFP
SRX1011294	YAP1
SRX1011297	YAP1
SRX1011298	TEAD1
SRX1011299	TEAD4
SRX101130	AR
SRX1011300	WWTR1
SRX101131	AR
SRX101132	AR
SRX101133	AR
SRX101134	AR
SRX101135	AR
SRX101136	AR
SRX101137	AR
SRX101163	TCF7L2
SRX1012146	SMAD3
SRX1012221	MLLT3
SRX1012222	TET2
SRX1012536	FOXO1
SRX1012537	FOXO1
SRX1012538	BCL6
SRX1012539	BCL6
SRX1012594	ESR1
SRX1012595	ESR1
SRX1012596	ESR1
SRX1012597	ESR1
SRX1012598	ESR1
SRX1012599	ESR1
SRX1012600	ESR1
SRX1012601	ESR1
SRX1012602	ESR1
SRX1012606	EP300
SRX1012607	EP300
SRX1012608	EP300
SRX1012609	EP300
SRX1012610	EP300
SRX1012611	EP300
SRX1012612	EP300
SRX1012613	EP300
SRX1012614	EP300
SRX1012615	PGR
SRX1012616	PGR
SRX1012617	PGR
SRX1012618	PGR
SRX1012619	PGR
SRX1012620	PGR
SRX1012621	PGR
SRX1012622	PGR
SRX1012623	PGR
SRX1012624	EP300
SRX1012625	ESR1
SRX1012626	ESR1
SRX1012627	ESR1
SRX1012628	ESR1
SRX1012629	ESR1
SRX1012630	ESR1
SRX1012631	ESR1
SRX1012632	ESR1
SRX1012633	ESR1
SRX1012637	EP300
SRX1012638	EP300
SRX1012639	EP300
SRX1012640	EP300
SRX1012641	EP300
SRX1012642	EP300
SRX1012643	EP300
SRX1012644	EP300
SRX1012645	EP300
SRX1012646	EP300
SRX1012647	EP300
SRX1012648	EP300
SRX1012649	EP300
SRX1012650	PGR
SRX1012651	PGR
SRX1012652	PGR
SRX1012653	PGR
SRX1012654	PGR
SRX1012655	PGR
SRX1012656	PGR
SRX1012657	PGR
SRX1012658	PGR
SRX1012659	PGR
SRX1012660	PGR
SRX1012675	ESR1
SRX1012676	ESR1
SRX1012677	ESR1
SRX1012678	ESR1
SRX1012679	ESR1
SRX1012680	ESR1
SRX1012681	ESR1
SRX1012682	ESR1
SRX1012683	ESR1
SRX1012684	ESR1
SRX1012685	ESR1
SRX1012686	ESR1
SRX1012687	ESR1
SRX1012688	ESR1
SRX1012689	ESR1
SRX1012690	PGR
SRX1012691	PGR
SRX1012692	PGR
SRX1012693	PGR
SRX1012694	PGR
SRX1012695	PGR
SRX1012696	PGR
SRX1012697	PGR
SRX1012698	PGR
SRX1012699	PGR
SRX1012700	PGR
SRX1012701	PGR
SRX1012702	ESR1
SRX1012703	ESR1
SRX1012704	ESR1
SRX1012705	ESR1
SRX1012706	ESR1
SRX1012707	ESR1
SRX1012708	ESR1
SRX1012709	ESR1
SRX1012710	ESR1
SRX1012711	PGR
SRX1012712	PGR
SRX1012713	PGR
SRX1012714	PGR
SRX1012715	PGR
SRX1012716	PGR
SRX1012717	PGR
SRX1012718	PGR
SRX1012719	PGR
SRX1012720	PGR
SRX1012721	PGR
SRX1012722	PGR
SRX1012737	ESR1
SRX1012738	ESR1
SRX1012739	ESR1
SRX1012740	ESR1
SRX1012741	ESR1
SRX1012742	ESR1
SRX1012743	ESR1
SRX1012744	ESR1
SRX1012745	ESR1
SRX1012746	ESR1
SRX1012747	ESR1
SRX1012748	ESR1
SRX1012749	ESR1
SRX1012750	ESR1
SRX1012751	PGR
SRX1012752	PGR
SRX1012753	PGR
SRX1012754	PGR
SRX1012755	PGR
SRX1012756	PGR
SRX1012757	PGR
SRX1012758	PGR
SRX1012759	PGR
SRX1012760	PGR
SRX1012761	PGR
SRX1012762	PGR
SRX1012763	PGR
SRX1012764	PGR
SRX101303	KAT7
SRX1013331	MED1
SRX1013332	MED1
SRX1013333	SMC1A
SRX1013334	SMC1A
SRX1013341	CDK9
SRX1013342	CDK9
SRX1013967	NELFA
SRX1013968	NELFA
SRX1013969	NELFA
SRX1013970	NELFA
SRX1021630	DAXX
SRX1021631	DAXX
SRX1021632	DNMT1
SRX1021633	DNMT1
SRX1022747	WRN
SRX1023260	GATA3
SRX1023263	GATA3
SRX1023790	SPI1
SRX1023791	SPI1
SRX1023792	SPI1
SRX1023793	SPI1
SRX1023794	SPI1
SRX1023795	SPI1
SRX1023796	SPI1
SRX1023797	SPI1
SRX1024932	AGO2
SRX1024933	AGO2
SRX1024934	AGO2
SRX1024935	AGO2
SRX1024936	AGO2
SRX1026678	CTCF
SRX1026679	CTCF
SRX1026680	CTCF
SRX1026681	CTCF
SRX1027437	CEBPB
SRX1027438	CEBPB
SRX1027439	CEBPB
SRX1027440	NR3C1
SRX1027441	ATF4
SRX1027443	CEBPB
SRX1027444	CEBPB
SRX1027445	CEBPB
SRX1027446	CEBPB
SRX1027447	ATF4
SRX1027448	CEBPB
SRX1027449	CEBPB
SRX1027450	CEBPB
SRX1027451	ATF4
SRX1027452	ATF4
SRX102973	CTCF
SRX102975	MYC
SRX102977	CTCF
SRX102978	CTCF
SRX102979	CTCF
SRX102980	CTCF
SRX102984	CTCF
SRX102985	MYC
SRX102986	CTCF
SRX102988	CTCF
SRX102989	MYC
SRX102990	MYC
SRX102993	CTCF
SRX102996	CTCF
SRX102997	MYC
SRX102998	CTCF
SRX103000	MYC
SRX103002	CTCF
SRX103003	MYC
SRX103004	CTCF
SRX103007	CTCF
SRX103008	CTCF
SRX103009	MYC
SRX103010	CTCF
SRX103011	CTCF
SRX1030324	CTCF
SRX103222	PPARG
SRX103223	RXRA
SRX103224	SPI1
SRX1032965	FOS
SRX1032966	FOS
SRX1032967	STAT5A
SRX1033266	AR
SRX1033267	AR
SRX1033268	AR
SRX1033269	AR
SRX1033270	FOXA1
SRX1033271	GATA2
SRX1033272	GATA2
SRX1033273	GATA2
SRX1033274	GATA2
SRX1033275	AR
SRX1033276	FOXA1
SRX1033277	GATA2
SRX1033278	AR
SRX1033279	FOXA1
SRX1033280	GATA2
SRX1033281	AR
SRX1033282	FOXA1
SRX1033283	GATA2
SRX1033284	AR
SRX1033285	FOXA1
SRX1033286	GATA2
SRX1033288	AR
SRX1033289	AR
SRX1033292	FOXA1
SRX1033293	FOXA1
SRX103444	BRD4
SRX103445	BRD4
SRX103448	BRD4
SRX1034771	ARNTL
SRX1034772	HIF1A
SRX1035582	MAML3
SRX1035583	MAML3
SRX1035584	MAML3
SRX1035585	MAML3
SRX1035586	RARA
SRX1035587	RARA
SRX1035588	RARA
SRX1035589	RARA
SRX1036364	RUNX1
SRX1036365	RUNX1
SRX1036433	E2F1
SRX1036434	CASP8AP2
SRX1036435	NPAT
SRX1036436	NCOA2
SRX1036437	HINFP
SRX1036439	E2F1
SRX1036440	CASP8AP2
SRX1036441	NPAT
SRX1036442	NCOA2
SRX1036443	HINFP
SRX1038944	YAP1
SRX1038945	YAP1
SRX1041182	ATF4
SRX1041183	ATF4
SRX1041184	ATF4
SRX1041800	RUNX1
SRX1041802	GATA3
SRX1041840	TRIM24
SRX1041841	TRIM24
SRX1041842	TRIM24
SRX1042046	BPTF
SRX1042048	SETD1A
SRX1042049	USF1
SRX1042050	USF2
SRX104409	GATA3
SRX1044120	ASCL1
SRX1044121	ASCL1
SRX1044122	ASCL1
SRX1044124	NEUROD1
SRX1044125	NEUROD1
SRX1044411	JUN
SRX1044412	JUN
SRX1044413	JUN
SRX1044414	RELA
SRX1044415	RELA
SRX1044416	RELA
SRX1046555	RAG1
SRX1046556	RAG1
SRX1046557	RAG1
SRX1046558	RAG2
SRX1047413	SOX2
SRX1047416	SOX2
SRX1048452	MEF2B
SRX1048453	MEF2B
SRX1048454	BACH2
SRX1048455	EP300
SRX1048459	MEF2B
SRX1048460	PAX5
SRX1048461	SPI1
SRX1048467	Epitope tags
SRX1048469	Epitope tags
SRX1048472	MEF2B
SRX1048477	BACH2
SRX1048478	EP300
SRX1048481	MEF2B
SRX1048482	PAX5
SRX1048483	SPI1
SRX1048490	MEF2B
SRX1048491	MEF2B
SRX1048530	ARID1A
SRX1048531	ARID1A
SRX1048532	ARID1B
SRX1048533	ARID1B
SRX1048534	ARID2
SRX1048535	ARID2
SRX1048536	SMARCB1
SRX1048537	SMARCB1
SRX1048945	PGR
SRX1048946	FOSL2
SRX1048948	FOXO1
SRX105186	TP63
SRX105187	TP63
SRX1052316	Epitope tags
SRX1052317	Epitope tags
SRX1052318	Epitope tags
SRX1052319	Epitope tags
SRX1052320	Epitope tags
SRX1053364	CTCF
SRX1053365	CTCF
SRX1053367	MED1
SRX1053368	MED1
SRX1053369	POU5F1
SRX1053370	POU5F1
SRX1053373	CTCF
SRX1053374	CTCF
SRX1053376	MED1
SRX1053377	MED1
SRX1053378	POU5F1
SRX1053379	POU5F1
SRX1053919	HDAC2
SRX1053924	HDAC2
SRX1053929	HDAC2
SRX1053934	HDAC2
SRX1053939	HDAC2
SRX1053948	HDAC2
SRX1053951	HDAC2
SRX1053958	HDAC2
SRX1053963	HDAC2
SRX1053968	HDAC2
SRX1053973	HDAC2
SRX1053977	HDAC2
SRX1053981	HDAC2
SRX1053986	HDAC2
SRX1053991	HDAC2
SRX1053996	HDAC2
SRX1054001	HDAC2
SRX1054006	HDAC2
SRX1055105	Epitope tags
SRX1055107	Epitope tags
SRX1055109	Epitope tags
SRX1055111	Epitope tags
SRX1056333	NR3C2
SRX1056334	NR3C2
SRX1058473	Epitope tags
SRX1058474	EP400
SRX1058475	MAX
SRX1058477	MCPV ST
SRX1058478	EP400
SRX1058479	MAX
SRX1058804	BRD4
SRX1058805	BRD4
SRX1063404	CTCF
SRX1063405	CTCF
SRX1065300	Epitope tags
SRX1065301	Epitope tags
SRX1066863	BANP
SRX1066865	BANP
SRX1067063	FOXA1
SRX1067064	HOXB13
SRX1067065	HOXB13
SRX1067066	AR
SRX1067067	AR
SRX1067068	AR
SRX1067069	AR
SRX1067070	AR
SRX1067071	AR
SRX1070160	AR
SRX1070161	AR
SRX1070162	AR
SRX1070163	AR
SRX1070164	PIAS1
SRX1070165	PIAS1
SRX1070427	ORC2
SRX1070428	ORC2
SRX107284	DUX4
SRX107285	DUX4
SRX107286	TCF3
SRX107287	GATA3
SRX107288	TCF12
SRX107289	TCF12
SRX107293	LMO2
SRX107294	LMO2
SRX107295	RUNX1
SRX107296	RUNX1
SRX107297	TAL1
SRX107298	TAL1
SRX107299	TAL1
SRX107300	TAL1
SRX107301	TAL1
SRX107302	TAL1
SRX107306	LMO1
SRX107307	LMO1
SRX1073586	MYC
SRX107363	ESR1
SRX107364	ESR1
SRX107365	ESR1
SRX107366	ESR1
SRX107367	ESR1
SRX107368	ESR1
SRX107369	ESR1
SRX107370	ESR1
SRX107407	HNRNPL
SRX107408	HNRNPL
SRX107411	RUNX2
SRX1076935	LMTK3
SRX1076936	LMTK3
SRX1078839	AFF4
SRX1078840	AFF4
SRX1078841	AFF4
SRX1078842	AFF4
SRX1078843	CDK9
SRX1078844	CDK9
SRX1078845	ELL2
SRX1078846	ELL2
SRX1078847	ELL2
SRX1078848	ELL2
SRX1078860	LEO1
SRX1078861	LEO1
SRX1078876	PAF1
SRX1079382	SUMO2
SRX1079383	SUMO2
SRX1079384	SUMO2
SRX1079385	SUMO2
SRX1079386	SUMO2
SRX1079387	SUMO2
SRX1079388	SUMO2
SRX1079389	SUMO2
SRX1079390	SUMO2
SRX1079391	SUMO2
SRX1079392	SUMO2
SRX1079393	SUMO2
SRX1085063	KDM2B
SRX1085065	KDM2B
SRX1085067	KDM2B
SRX1085069	KDM2B
SRX1085070	KDM2B
SRX1085072	KDM2B
SRX1085073	KDM2B
SRX1089823	GATA1
SRX1089824	GATA1
SRX1089825	TAL1
SRX1089826	TAL1
SRX1089827	TAL1
SRX1089828	NFE2
SRX1089829	NFE2
SRX1089830	NFE2
SRX1089831	IRF2
SRX1089832	SPI1
SRX1089833	SPI1
SRX1089834	RUNX1
SRX1089835	RUNX1
SRX1089836	GATA2
SRX1091020	ARNTL
SRX1091021	ARNTL
SRX1091022	CLOCK
SRX1091024	ARNTL
SRX1091025	CLOCK
SRX1091028	ARNTL
SRX1091029	ARNTL
SRX1091030	CLOCK
SRX1091033	Biotin
SRX1091034	Biotin
SRX1091035	ARNTL
SRX1091036	CLOCK
SRX1091038	ARNTL
SRX1091039	CLOCK
SRX1091541	EP300
SRX1091542	EP300
SRX1091543	EP300
SRX1091546	NR2F1
SRX1091547	NR2F1
SRX1091549	TFAP2A
SRX1091550	TFAP2A
SRX1091551	TFAP2A
SRX1091813	CTCF
SRX1091814	CTCFL
SRX1091816	CTCF
SRX1091817	CTCF
SRX1091818	CTCFL
SRX1091820	CTCF
SRX1091821	CTCF
SRX1091822	CTCFL
SRX1091824	CTCF
SRX1091825	CTCF
SRX1091826	CTCF
SRX1091827	CTCFL
SRX1091828	CTCFL
SRX1091830	CTCFL
SRX1092376	Epitope tags
SRX1092377	Epitope tags
SRX1092378	Epitope tags
SRX1092379	Epitope tags
SRX1092380	Epitope tags
SRX1092381	Epitope tags
SRX1092382	Epitope tags
SRX1092383	Epitope tags
SRX1092384	Epitope tags
SRX1092385	Epitope tags
SRX1092386	Epitope tags
SRX1092387	Epitope tags
SRX1092388	Epitope tags
SRX1092389	Epitope tags
SRX1092390	Epitope tags
SRX1094473	BRD4
SRX1094474	BRD4
SRX1094475	BRD4
SRX1094476	BRD4
SRX1094477	BRD4
SRX1094478	BRD4
SRX1094489	EP300
SRX1094490	EP300
SRX1094496	BRD4
SRX1094497	BRD4
SRX1094498	BRD4
SRX1094499	BRD4
SRX1094500	BRD3
SRX1094504	BRD4
SRX1094506	BRD4
SRX1094508	BRD4
SRX1094510	BRD4
SRX1094512	BRD4
SRX1094514	BRD4
SRX1094516	BRD4
SRX1094518	BRD4
SRX1094520	BRD4
SRX1094521	BRD4
SRX109477	BMI1
SRX109479	BMI1
SRX109480	BMI1
SRX109482	BMI1
SRX109484	ATF3
SRX1097312	ATRX
SRX1097313	ATRX
SRX1098750	CHD1
SRX1098752	KDM1A
SRX1098754	KDM1A
SRX1099626	GRHL2
SRX1099627	GRHL2
SRX1099628	GRHL2
SRX110230	AFF4
SRX1112993	LMNB1
SRX1112994	LMNB1
SRX1112995	MAP1LC3B
SRX1112996	MAP1LC3B
SRX111320	HOXC9
SRX111321	HOXC9
SRX1116228	Epitope tags
SRX1116229	Epitope tags
SRX1116230	PROX1
SRX1116231	EP300
SRX1116232	EP300
SRX1116233	PROX1
SRX1116234	Epitope tags
SRX1116235	Epitope tags
SRX1116394	PBX3
SRX1116522	ESR1
SRX1116523	ESR1
SRX1116524	ESR1
SRX1116525	ESR1
SRX1117696	ZMYND8
SRX1117697	KDM5C
SRX1117698	KDM5C
SRX111773	CTCF
SRX111774	CTCF
SRX111775	CTCF
SRX111776	CTCF
SRX111777	CTCF
SRX111778	CTCF
SRX112015	RELA
SRX112016	RELA
SRX1123843	SMARCC1
SRX1123844	SMARCA4
SRX1123848	SMARCC1
SRX1123849	SMARCA4
SRX1123853	SMARCC1
SRX1123854	SMARCA4
SRX1123855	SMARCC1
SRX1123856	SMARCA4
SRX1123863	SMARCC1
SRX1123864	SMARCA4
SRX1123868	SMARCC1
SRX1123869	SMARCA4
SRX1123964	SMARCA4
SRX1123965	SMARCC1
SRX1123966	SMARCA4
SRX1123967	SMARCC1
SRX112544	RUNX1
SRX112545	RUNX1
SRX112546	RUNX1T1
SRX112547	RUNX1T1
SRX1127533	NR3C1
SRX1127535	SPI1
SRX1127543	NR3C1
SRX1127545	SPI1
SRX1131549	BRD4
SRX1131550	BRD4
SRX1131552	BRD4
SRX1131553	BRD4
SRX1131555	BRD4
SRX1131556	BRD4
SRX1131558	BRD4
SRX1131559	BRD4
SRX1131563	BRD4
SRX1131564	BRD4
SRX1131568	BRD4
SRX1131569	BRD4
SRX1131571	BRD4
SRX1131572	BRD4
SRX1131597	CBFA2T2
SRX1131599	PRDM14
SRX1131600	RNF2
SRX1131601	SUZ12
SRX1131804	Epitope tags
SRX1131805	Epitope tags
SRX1132445	AR
SRX1132446	AR
SRX1132447	AR
SRX1132448	AR
SRX1133779	KDM1A
SRX1133780	KDM1A
SRX1133781	KDM1A
SRX1133785	KDM1A
SRX1133786	KDM1A
SRX1133787	KDM1A
SRX1134739	BRD4
SRX1134743	BRD4
SRX1134746	BRD4
SRX1134749	BRD4
SRX1134763	BRD4
[truncated: 11,559 more rows]

## Sheet: Table S3a
ID	Antigen	Num of peaks	–Log10 P-val	–Log10 Q-val	Fold Enrichment
SRX2565136	E2F1	4025	102.774	98.7162	0.125237
SRX4213896	LIN9	3467	101.945	98.1882	0.134698
SRX027401	E2F4	1552	100.444	96.8633	0.063907
SRX1726517	TFDP1	3031	71.7519	68.7355	0.149764
SRX016038	RBL2	2240	71.3432	68.3646	0.0618512
SRX150411	SIN3A	4743	63.3231	60.5663	0.208291
SRX059710	HDAC1	1239	57.7249	55.1295	0.0548322
SRX396584	RNF2	2078	54.2961	51.7946	0.0526558
SRX4680620	MYBL2	6679	52.9245	50.4465	0.253257
SRX2023764	HDAC2	1365	50.3192	47.8634	0.101961
SRX186641	SAP30	3269	49.0894	46.6848	0.178801
SRX6840506	HAP1	16865	47.2059	44.8383	0.297361
SRX1721565	KDM5A	3218	47.135	44.7762	0.0858617
SRX4708118	YY1	12304	42.982	40.6645	0.4439
SRX5316106	O-GlcNAc	7767	42.355	40.063	0.356444
SRX3436851	RBP1	9188	42.35	40.063	0.43957
SRX3852898	NELFA	11728	42.0448	39.7723	0.476352
SRX190226	TAF1	9825	41.3079	39.0563	0.397041
SRX1136734	JUND	4001	40.5468	38.3085	0.181499
SRX3852900	NELFE	9383	39.9335	37.7082	0.432012
SRX359884	E2F3	8404	39.9149	37.6959	0.392698
SRX185911	FOXM1	1556	39.1653	36.9526	0.0553861
SRX4046302	CXXC1	9861	39.0729	36.8663	0.431804
SRX054572	Epitope tags	6557	38.5846	36.3901	0.3509
SRX4046306	HCFC1	10281	37.6423	35.4653	0.437892
SRX6935370	MYCN	14541	37.5991	35.4278	0.491009
SRX059373	E2F6	7794	36.6557	34.4906	0.344039
SRX186782	KDM5B	14498	36.6306	34.4759	0.491503
SRX369136	BRD4	15558	36.2668	34.1175	0.42935
SRX150510	MXI1	11595	35.968	33.8345	0.420588
SRX186705	PHF8	10447	35.9312	33.8028	0.462474
SRX186645	RBBP5	12069	35.5831	33.4698	0.431598
SRX2314265	SUPT5H	13436	35.5059	33.3975	0.521718
SRX5732680	KMT2A	7365	35.3763	33.2727	0.357947
SRX4377552	BRD2	14003	35.2307	33.1414	0.510507
SRX367491	ASXL1	13921	35.101	33.0209	0.533368
SRX2793579	RB1	930	34.9153	32.8531	0.0176625
SRX398095	CDK7	8728	34.647	32.5935	0.383695
SRX210718	MYC	10447	34.5471	32.5021	0.470335
SRX150574	TBP	15696	34.0162	31.9998	0.508375
SRX359892	HOXA4	8731	33.7235	31.7264	0.420202
SRX1898037	RAG1	30575	33.0442	31.0692	0.516236
SRX203391	CDK9	9981	32.8326	30.8647	0.388364
SRX015825	ETS1	5760	32.6826	30.7217	0.269353
SRX204413	MAX	14905	32.4668	30.5263	0.512945
SRX286201	ING2	15235	31.8282	29.9039	0.562022
SRX359916	RELA	5865	31.8169	29.8958	0.347686
SRX668345	GFP	1908	31.7041	29.7924	0.11626
SRX4708090	GTF2F1	7291	30.7392	28.8632	0.356351
SRX1212234	CREB1	8350	30.5953	28.7278	0.454113
SRX534844	CHD8	24189	30.5733	28.7114	0.607712
SRX4046307	MEN1	6560	30.1757	28.3193	0.406611
SRX1091542	EP300	14802	30.1672	28.3135	0.439149
SRX3345950	CPSF3L	12122	30.1456	28.3	0.524475
SRX100430	HEY1	19100	29.8656	28.0226	0.574462
SRX2270409	JMJD6	12958	29.2911	27.4663	0.481094
SRX3472373	TP53BP1	7394	28.9204	27.1081	0.366226
SRX1873451	MED1	19108	28.1774	26.3844	0.582112
SRX833420	NIPBL	10982	28.0588	26.2728	0.35523
SRX4172743	GATA1	11090	28.0547	26.271	0.487897
SRX895419	SUMO2	17026	27.999	26.2176	0.499449
SRX5501656	DDX21	6709	27.7258	25.958	0.317925
SRX359880	ATF2	7440	26.6495	24.9097	0.435594
SRX037418	NFYA	8885	26.5986	24.8609	0.437685
SRX1287850	CDK8	18587	26.5151	24.7795	0.507657
SRX359960	TAL1	8628	26.5096	24.7761	0.430571
SRX7115500	RBBP4	19003	26.0155	24.3021	0.484243
SRX150511	CHD2	16077	26.0065	24.295	0.558088
SRX1136632	GTF2B	7809	25.9962	24.2867	0.486013
SRX5504130	HNF1B	10458	25.9232	24.2176	0.402711
SRX2711485	USP7	16290	25.8021	24.1041	0.564799
SRX266856	FOXA2	18089	25.8021	24.1041	0.564799
SRX1998402	EZH2	9069	25.756	24.0618	0.418768
SRX3934088	INTS13	9067	25.5875	23.897	0.471899
SRX658610	MYB	27545	25.5856	23.897	0.506515
SRX6384786	MED26	4691	25.4728	23.786	0.2941
SRX6027685	ESR1	13726	25.136	23.4638	0.564838
SRX100546	TAF7	8033	24.8121	23.1557	0.392351
SRX971780	KMT2D	20155	24.7376	23.0846	0.621176
SRX3091916	ZFX	12598	24.7328	23.0815	0.458824
SRX037419	NFYB	10230	24.6106	22.961	0.391152
ERX157273	E2F7	960	24.4894	22.8432	0.113026
SRX5289960	NR3C1	24504	23.7081	22.099	0.632112
SRX190227	PML	14855	23.4766	21.8782	0.500245
SRX359897	IRF1	13536	23.2961	21.7022	0.575867
SRX286202	ING5	11258	23.0758	21.4893	0.455077
SRX1036365	RUNX1	17466	23.0325	21.4474	0.579933
SRX359894	HOXA6	6595	23.0244	21.4423	0.42635
SRX2436031	NEUROD1	26440	22.2568	20.7055	0.521514
SRX182682	BRCA1	3902	22.1448	20.5989	0.232278
SRX767115	HSF1	10086	21.9147	20.3806	0.46732
SRX5514042	MED12	4251	21.6352	20.1101	0.24995
SRX326890	ERG	6632	21.6134	20.0921	0.301317
SRX100408	SP1	25586	21.6049	20.0849	0.566566
SRX3230383	FOXK1	18104	21.5384	20.0222	0.520842
SRX100541	ELF1	18880	21.5095	19.9957	0.632157
SRX1873447	KDM2B	23173	21.0541	19.5562	0.710853
SRX7719078	SMAD3	12108	20.675	19.1924	0.609314
SRX3271003	KDM1A	15229	20.5417	19.0602	0.571034
SRX101303	KAT7	9445	20.3637	18.8868	0.496146
SRX100579	POU2F2	23491	20.216	18.7492	0.563783
SRX1711343	INTS12	10850	20.111	18.6509	0.582408
SRX217738	TAF3	12034	20.0894	18.6315	0.603709
SRX4708082	RBFOX2	23893	20.0462	18.5904	0.702139
SRX250095	TCF7L2	16895	19.9251	18.4769	0.55772
SRX4415495	RBBP7	9304	19.8564	18.4103	0.462503
SRX159138	NOTCH1	38442	19.7857	18.3438	0.690924
SRX660088	KLF11	11480	19.7608	18.32	0.575542
SRX5576993	CRTC2	17152	19.6682	18.2305	0.721331
SRX347428	STAT3	13075	19.3734	17.945	0.465703
SRX4708024	HNRNPLL	13979	19.243	17.8197	0.650407
SRX265238	CBFB	6339	18.9292	17.5158	0.431373
SRX4343449	ARID4B	2016	18.2555	16.8633	0.157413
SRX4393709	GATA2	16092	17.9403	16.5583	0.567121
SRX190307	SRF	19664	17.7308	16.356	0.592357
SRX2961792	TRIM24	13966	17.6075	16.2345	0.465243
SRX4708036	RBM25	34733	17.5007	16.1304	0.733245
SRX2993669	NR5A1	10269	17.4511	16.0817	0.534579
SRX286203	BRD1	7795	17.434	16.0655	0.455503
SRX2961562	STAT1	23337	17.3445	15.9786	0.625599
SRX3230389	KDM2A	29047	17.1427	15.7821	0.732359
SRX1058478	EP400	3000	17.0507	15.6936	0.232622
SRX100388	GABPA	11528	16.9719	15.6174	0.543476
SRX359887	GLI2	4582	16.8438	15.4927	0.356332
SRX7677719	NELFCD	14898	16.7169	15.3684	0.727504
SRX250093	FOXA1	62600	16.6976	15.3499	0.765306
SRX1046558	RAG2	21593	16.5353	15.191	0.722526
SRX6068069	PGR	14553	16.2875	14.9498	0.669789
SRX796084	BRPF3	9941	16.0789	14.7502	0.584887
SRX3230386	HMGXB3	12011	16.0656	14.7386	0.507657
SRX682379	RARA	11552	15.8017	14.4811	0.627962
SRX1089829	NFE2	15222	15.7808	14.4618	0.540821
SRX1067071	AR	59610	15.6456	14.3305	1.95496
SRX3857001	CDKN1B	25564	15.6249	14.3122	0.731971
SRX1873456	LEO1	11195	15.5315	14.2226	0.506123
SRX3506185	Pan-acetyllysine	5277	15.3014	13.9964	0.335799
DRX001462	MLL-AF6	8332	15.2965	13.9923	0.567708
SRX130609	BCOR	23608	15.2822	13.9795	0.656325
SRX1042046	BPTF	4073	15.1789	13.8785	0.307882
SRX684290	INTS3	7246	15.1044	13.8093	0.463458
SRX186634	RFX5	6793	15.0667	13.7723	0.377855
SRX3230391	KLF10	10016	15.0633	13.7697	0.492292
SRX389278	NRF1	6655	15.0498	13.7569	0.474858
SRX3856999	JUN	24129	15.0067	13.7153	0.739858
SRX190214	CBX3	43069	14.9877	13.697	0.721705
SRX150435	FOS	8233	14.9187	13.6295	0.418576
SRX1510969	ZNF143	21856	14.8553	13.5698	0.661864
SRX4065875	CTCF	32754	14.4537	13.1798	0.768817
SRX190335	SIX5	4368	14.2993	13.0275	0.333631
SRX190349	RUNX3	71124	14.2734	13.0038	0.737305
SRX190205	REST	11836	14.1319	12.8665	0.496505
SRX2043230	TCF3	41382	13.7896	12.5332	0.771221
SRX023649	GATAD1	3092	13.7148	12.4609	0.296886
SRX2513053	TET2	25162	13.5506	12.3017	0.666647
SRX359946	NFYC	2109	13.0999	11.8682	0.295607
SRX2436050	OTX2	20578	13.0904	11.8593	0.406723
SRX4484982	RUNX2	72802	13.0864	11.856	0.77079
SRX424010	KDM4C	10434	12.6739	11.4537	0.66767
SRX4374940	RBPJ	15806	12.5327	11.3194	0.657785
SRX2198835	LARP7	31069	12.3367	11.1289	0.76352
SRX2281250	AFF1	4702	12.2262	11.0227	0.462783
SRX026640	FLI1	24931	12.172	10.9709	0.713968
SRX359409	CREBBP	10625	12.0532	10.8557	0.636211
SRX359947	NPAT	3216	12.0202	10.8245	0.355808
SRX190302	EGR1	17583	12.0087	10.8136	0.700634
SRX886388	CNOT3	15689	11.9221	10.7294	0.713725
SRX4708041	NONO	13359	11.8565	10.6679	0.6939
SRX4705120	GATA3	8998	11.8406	10.6526	0.429935
SRX1674506	MBD3	35160	11.8107	10.6239	0.80682
SRX150417	MAZ	29790	11.7987	10.6125	0.732243
SRX1091551	TFAP2A	46373	11.6805	10.4989	0.782544
SRX190202	TCF12	19566	11.6484	10.4674	0.549958
SRX265239	MYH11	8366	11.5986	10.4205	0.426961
SRX4342285	AHR	3557	11.5641	10.3871	0.399559
SRX2585782	TP53	31305	11.537	10.3611	0.626152
SRX4786575	KDM6A	6729	11.3324	10.1594	0.495577
SRX718147	WDR5	2371	11.3081	10.1356	0.263899
SRX150420	ATF1	11539	11.0883	9.92535	0.509804
SRX4712348	LDB1	3399	10.8677	9.71351	0.290777
SRX1892835	TFAP4	36122	10.7697	9.61714	0.719237
SRX035160	BCL6	5293	10.5458	9.39967	0.452451
SRX6476489	SMAD2	5451	10.3742	9.23336	0.556188
SRX099405	RBL1	2513	10.3609	9.22111	0.176246
SRX3230379	CBX5	13215	10.3067	9.17057	0.560784
SRX366792	BRD3	8308	10.293	9.15739	0.583888
SRX2207918	ATF3	29908	10.0904	8.962	0.784617
SRX3230415	ZNF331	28042	10.0744	8.94804	0.685403
SRX666557	ARNT	39680	10.0261	8.90126	0.791974
SRX2442440	FGFR1	13463	9.96343	8.84011	0.715036
SRX3230396	PRDM10	30478	9.94407	8.82176	0.733123
SRX359934	GMEB2	1444	9.86017	8.73987	0.235391
SRX4708037	RBM39	7400	9.78376	8.66646	0.488425
SRX4561210	EHMT2	11809	9.74453	8.62822	0.712663
SRX2059876	TRIM28	21905	9.73216	8.61635	0.648017
SRX128194	DCP1A	2138	9.70917	8.59534	0.341347
SRX100447	SP2	2665	9.69152	8.57917	0.344341
SRX3230417	ZNF335	11560	9.59191	8.48494	0.572323
SRX100554	BCLAF1	17412	9.56043	8.45444	0.574574
SRX1799593	TBX21	35822	9.53309	8.42903	0.75475
SRX3990567	ASUN	7482	9.49341	8.39128	0.591214
SRX2765965	HMGB2	3547	9.39135	8.29448	0.39878
SRX5442198	FOXP1	83691	9.26621	8.17406	0.811052
SRX4708083	RBM22	5630	9.25809	8.16688	0.496432
SRX497418	PRDM11	2598	8.87983	7.79928	0.329873
SRX4211810	PAX5	17038	8.81755	7.74064	0.59054
SRX5212362	SMARCA4	30961	8.76993	7.69393	2.17905
SRX5574500	SPI1	31090	8.55777	7.49339	0.626759
SRX2900152	KMT2C	6899	8.53802	7.47452	0.535165
SRX190288	ZBTB33	4622	8.3919	7.33625	0.395848
SRX6909700	PBX1	9866	8.23053	7.18046	0.520947
SRX359924	BARX1	825	8.18085	7.13206	0.224314
SRX1042049	USF1	5633	8.14151	7.09399	0.486718
SRX7677738	NCBP1	7519	8.13091	7.08466	0.663939
SRX295035	MECP2	2150	8.10829	7.06331	0.269176
SRX4708046	XRCC5	20069	8.083	7.03886	0.671465
SRX4143076	AML1-ETO	37497	8.00054	6.96101	0.787921
SRX2652451	ZBTB48	5832	7.86086	6.82547	0.497696
SRX186640	CHD1	2886	7.82927	6.79429	0.397015
SRX359930	E2F8	856	7.79684	6.76417	0.124619
SRX5930125	KAT2A	1166	7.75192	6.72267	0.237908
SRX4708027	PCBP1	3676	7.67005	6.64606	0.443411
SRX150537	SETDB1	18723	7.61731	6.59692	0.320448
SRX3511102	SMARCC1	17674	7.56698	6.54897	0.694808
SRX2900095	BAP1	2926	7.56198	6.54476	0.362173
SRX4677294	JUNB	13047	7.55705	6.54141	2.77093
SRX4493017	GFI1B	2948	7.55322	6.53798	0.370118
SRX3189055	APC	4993	7.31158	6.30646	0.458824
SRX1117697	KDM5C	1911	7.27123	6.26917	0.203922
SRX3460917	IKZF1	31792	7.25733	6.25718	0.706173
SRX218419	KLF1	54568	7.24176	6.24237	0.823765
SRX2470089	PITX3	10811	7.07759	6.08423	0.385185
SRX3161009	ZBTB7A	15959	6.95373	5.96484	0.723161
SRX037417	PRAME	3166	6.91283	5.92542	0.415396
SRX150431	ELK4	2507	6.89137	5.90507	0.389116
SRX4708080	PRPF4	2378	6.88923	5.90329	0.381811
SRX306184	ICE1	5429	6.88391	5.89871	0.455922
SRX666556	HIF1A	74523	6.77893	5.79775	0.883209
SRX1873455	PAF1	2597	6.71744	5.73808	0.413783
SRX3230405	UBP1	2947	6.55245	5.57992	0.335014
SRX3636887	ZHX2	26865	6.49949	5.5291	0.791374
SRX3927290	DPF2	28332	6.441	5.47344	1.72468
SRX3468052	SUZ12	2981	6.39979	5.43399	2.93333
SRX150406	ELK1	3324	6.36624	5.40184	0.421976
SRX5124040	POU2F1	7187	6.31998	5.35698	0.472727
SRX1058477	MCPV ST	3884	6.27367	5.3138	0.369297
SRX4941323	XBP1	6275	6.24666	5.28868	0.506783
SRX1460850	AFF4	2074	6.17641	5.22103	0.373856
SRX190351	TEAD4	34620	6.13532	5.18301	0.692376
SRX4708062	SRSF3	951	6.11449	5.16422	0.214768
SRX1293534	PSIP1	3701	6.00199	5.05577	0.450724
SRX1091814	CTCFL	19828	5.96339	5.01952	0.794328
SRX359972	STAT2	1203	5.9476	5.00506	0.25394
SRX5624369	SREBF2	31796	5.89466	4.95312	0.792197
SRX6800702	IRF4	8092	5.88617	4.94496	0.553595
SRX4815194	TLE3	22361	5.79066	4.85341	2.08
SRX1538764	PPARG	17133	5.7363	4.8007	2.01502
SRX6927196	THAP11	2369	5.69005	4.75641	0.352493
SRX150623	HMGN3	8294	5.6885	4.75531	0.663396
SRX5725259	MGA	1956	5.67029	4.73865	0.363752
SRX1962094	MYF5	7672	5.66858	4.73754	0.500535
SRX5146789	TCF21	8046	5.53873	4.61349	2.87707
SRX2731586	ONECUT2	2656	5.48705	4.56277	0.434156
SRX190185	MTA3	13264	5.44425	4.52093	0.568163
SRX5600893	OLIG2	9565	5.41088	4.48978	0.699381
SRX3288566	NANOG	29182	5.36325	4.44468	0.508947
SRX3460918	MTA2	9590	5.34411	4.42711	0.556917
SRX4708093	TARDBP	2754	5.29959	4.38603	0.373856
SRX3230377	ARID5B	53796	5.29959	4.38603	0.827515
SRX186626	ZNF384	14016	5.22684	4.31802	0.588824
SRX3230418	ZNF544	8678	5.22662	4.31802	0.597722
SRX535455	HEXIM1	2779	5.20596	4.2992	0.373856
SRX190224	FOSL2	13698	5.19566	4.28952	2.14344
SRX2017944	HNF4G	10148	5.14676	4.24428	2.88403
SRX3020568	PHIP	1898	5.09351	4.19345	0.320448
SRX190308	CEBPB	22333	5.06336	4.16451	0.720719
SRX190343	PBX3	51974	5.05623	4.15798	0.759323
SRX159134	ZNF76	2747	5.01013	4.11547	0.416993
SRX670629	ELK3	2099	4.9508	4.0606	0.432412
SRX7202553	RAD21	1969	4.94779	4.05847	inf
SRX2570615	SMC1A	4979	4.94353	4.05509	3.73856
SRX3230413	ZNF219	36678	4.89881	4.01243	0.804476
SRX1998423	MYOD1	17291	4.88467	3.99945	0.593346
SRX097097	SMAD1	23348	4.74297	3.86528	1.92831
SRX1660875	TRIM25	14090	4.6873	3.81275	0.665244
SRX3230403	TCF25	21029	4.64852	3.77624	0.692447
SRX1968078	BCL11B	2394	4.57489	3.70768	0.461822
SRX4107932	SKP2	24359	4.5579	3.69265	2.10962
SRX3230399	RUVBL1	1837	4.51845	3.65625	0.338587
SRX150706	SREBF1	1969	4.50811	3.64647	0.469494
SRX2007818	KMT2B	1232	4.47033	3.61199	0.292583
SRX3230406	USF2	19233	4.42807	3.57192	0.710327
SRX4708081	FIP1L1	3304	4.42035	3.56475	0.551438
SRX3230397	PROX1	22274	4.40395	3.54944	1.65686
SRX367641	GATA4	43321	4.40071	3.54674	0.795643
SRX1261524	SMC3	11752	4.39904	3.54561	0.546155
SRX317574	JARID2	8371	4.38001	3.52875	1.6227
SRX150659	BACH1	7291	4.30124	3.45401	0.545896
SRX4705113	CEBPA	95986	4.28738	3.44122	0.836378
SRX1530266	YY2	1708	4.26213	3.41836	0.380193
SRX100453	THAP1	2684	4.23173	3.38955	0.462647
SRX118012	NCOR1	1727	4.18368	3.34492	0.445555
SRX190197	NFIC	13275	4.18079	3.34229	0.641862
ERX470436	NRIP1	17496	4.16931	3.33134	1.66868
SRX5089385	ARID1A	15693	4.13517	3.29871	1.95678
SRX276780	RING1	12297	4.12163	3.28575	0.59817
SRX190223	RXRA	10523	4.11942	3.28432	2.41569
SRX268451	GRHL2	24953	4.08805	3.25554	1.66833
SRX150649	IRF3	1090	4.06939	3.23817	0.312996
SRX4107934	DTL	21050	4.00076	3.17441	2.147
SRX017701	KAT8	379	3.99967	3.17409	0.0623094
SRX3230395	PAXIP1	9446	3.932	3.11021	1.96898
SRX2900606	HIC1	3796	3.92917	3.10789	2.74161
SRX190199	SP4	3663	3.89204	3.07427	0.560784
SRX5954736	FOSL1	6548	3.83797	3.02418	4.06569
SRX1435941	ZBTB16	924	3.82812	3.01482	0.308431
SRX4815188	CTNNB1	1987	3.8233	3.01025	0.387451
SRX4154212	ZFP64	11725	3.7872	2.97882	0.596964
SRX573037	ELL2	2273	3.73597	2.93197	0.40056
SRX2837383	RELB	11234	3.72995	2.92644	1.95622
SRX190406	TFAP2C	32504	3.71406	2.91224	0.805399
SRX1521297	ZMYND8	6421	3.68982	2.8904	0.575941
SRX4192132	XRCC4	978	3.67404	2.87652	0.179451
SRX190266	NR2F2	18212	3.64015	2.84668	0.709785
SRX3230409	ZCCHC11	3544	3.61688	2.82571	0.486997
SRX1067064	HOXB13	30622	3.59299	2.80492	1.90179
SRX4708018	U2AF1	1262	3.55418	2.77144	0.347152
SRX150509	BHLHE40	20720	3.51169	2.7324	0.75935
SRX4708039	AGO2	14755	3.48769	2.70954	0.794291
SRX100505	HNF4A	21265	3.47961	2.70169	1.51357
SRX2140216	CCND2	2797	3.46827	2.69171	0.49349
SRX5887623	SNAI2	3429	3.43433	2.66027	0.577118
SRX1885189	PIAS1	14837	3.42962	2.65601	2.24314
SRX828674	LMNA	59475	3.40797	2.63661	1.56765
SRX6686395	MTF2	2067	3.36373	2.59661	2.55468
SRX1538762	NR1H3	13129	3.3368	2.57168	1.65031
SRX359886	ETV5	4654	3.33521	2.57053	0.624099
SRX995497	STAG1	7263	3.33041	2.5664	1.80824
SRX5136354	RTA	5620	3.32002	2.55711	0.50701
SRX4192886	NFKB1	6932	3.28899	2.52893	2.76654
SRX5341942	CASZ1	7750	3.28511	2.52571	0.548039
SRX757326	YAP1	49034	3.26997	2.51427	1.49542
SRX100398	FOXP2	3390	3.2631	2.50826	0.456231
SRX028642	NR2C2	1163	3.2509	2.49671	0.333439
SRX3091904	ZNF711	2545	3.23252	2.47962	0.505496
SRX186675	KDM4A	14570	3.22741	2.47516	0.829125
SRX3230381	ERF	6279	3.2229	2.47108	0.657471
SRX1047416	SOX2	33192	3.2188	2.46741	0.629173
SRX481484	PRKDC	1297	3.19137	2.44297	0.36451
SRX1491252	TCF4	48300	3.1907	2.44283	0.81217
SRX3040157	STAG2	21935	3.09526	2.35467	1.44623
SRX1021630	DAXX	24986	2.97014	2.2407	1.52121
SRX335070	NFATC1	5214	2.95842	2.23008	0.69925
ERX159252	MAFG	347	2.95789	2.23008	0
SRX4096727	EPAS1	1518	2.95625	2.2295	inf
SRX3098193	RUNX1T1	7014	2.95113	2.22535	0.697561
SRX107284	DUX4	66806	2.93875	2.21418	0.600436
SRX204163	SUMO1	9051	2.8141	2.10146	0.642266
SRX5232045	INSR	964	2.79778	2.08651	0.140196
SRX2505193	MTOR	42544	2.78769	2.07759	0.774305
SRX2862486	TET1	614	2.76789	2.06071	0.243819
SRX490262	KDM6B	5717	2.74797	2.04388	0.491916
SRX4679524	ATRX	8949	2.72963	2.02803	0.721929
SRX392040	LMNB1	6190	2.71091	2.01064	0.620674
SRX2578893	NCOA1	3364	2.67318	1.97671	3.02824
SRX4107936	CUL4A	25534	2.65948	1.96396	1.48673
SRX5089430	SMARCB1	7925	2.65362	1.95904	2.14561
SRX3075718	DNMT3A	17527	2.64159	1.9493	1.4325
ERX223316	MAPK1	2481	2.63998	1.94802	0.608511
SRX2765964	HMGB1	8517	2.63771	1.94613	1.30622
SRX150656	ZNF263	25697	2.63464	1.94324	0.830529
SRX366173	SMAD4	1609	2.62595	1.93567	inf
SRX014766	MethylCap	11306	2.60957	1.92097	1.74756
SRX020507	ESR2	5029	2.56521	1.88159	2.37509
SRX144718	ORC1	348	2.55542	1.87389	0.149542
SRX1042048	SETD1A	1541	2.51808	1.84374	0.373856
SRX4473674	SS18	9782	2.49765	1.82418	2.09685
SRX360059	ZNF280D	1283	2.48761	1.81504	0.420588
SRX3434291	SKI	4699	2.48443	1.81275	1.93374
SRX3256865	RYBP	6442	2.46313	1.7943	0.743581
ERX3266635	PAX8	13273	2.46293	1.79428	0.637755
SRX4708030	TAF15	2852	2.42901	1.76354	0.596277
SRX5416007	PTEN	22033	2.39283	1.73016	1.17628
SRX392293	PRKCQ	389	2.37305	1.71369	0
SRX2555295	TBX2	7717	2.36716	1.70936	0.473551
SRX1616412	GTF3C5	2693	2.34565	1.69044	0.453968
SRX4377560	BRD9	18474	2.33266	1.67968	0.780446
SRX3460916	IKZF3	12788	2.304	1.6551	0.738594
SRX502814	HIRA	2327	2.29611	1.65109	inf
SRX3288568	KLF4	934	2.29611	1.65109	inf
SRX3230407	ZBTB21	5992	2.29036	1.64634	0.647504
SRX4473686	ARID2	3490	2.26648	1.6268	1.52941
SRX023652	TRRAP	602	2.24289	1.60585	0.327124
SRX6878596	CREB5	7172	2.19339	1.56176	2.41569
SRX5359052	RORC	15195	2.16641	1.53754	1.32154
SRX1389377	KLF6	2363	2.16592	1.53753	0.618301
SRX2548300	BATF3	15924	2.16197	1.53439	1.8319
SRX593748	SFPQ	95292	2.1364	1.51213	0.838266
SRX6852820	POU3F2	365	2.13634	1.51213	0.280392
SRX2555300	HAND2	11313	2.10138	1.48353	2.69176
SRX2770850	MAF	17289	2.09759	1.48037	1.98824
SRX4714455	GTF3C2	2271	2.09046	1.47575	0.249237
SRX367644	KLF5	10315	2.0486	1.44134	0.818564
SRX5930115	NCOR2	1891	2.03116	1.42758	4.86013
SRX3417626	VDR	1464	2.03116	1.42758	4.86013
SRX668219	ZNF92	12131	1.94852	1.35489	1.68235
SRX2431535	POU5F1	704	1.93377	1.34297	2.80392
SRX2059877	MGEA5	5083	1.90493	1.31811	0.679739
SRX174815	NKX2-1	2560	1.89527	1.30962	0.112157
SRX1813527	MLLT1	824	1.87781	1.29494	0.263899
SRX1614811	ZNF366	12243	1.86659	1.28531	0.816581
SRX7677759	XRN2	2915	1.85653	1.27641	0.692734
SRX360062	ZNF83	2326	1.85236	1.27268	0.617675
SRX3927289	BRD7	12190	1.84214	1.26476	1.33319
SRX3768261	PLAG1	6864	1.83187	1.25743	0.722995
SRX190290	MEF2A	5856	1.83152	1.25743	2.61699
SRX673712	Biotin	1844	1.82945	1.25634	2.44706
SRX3142682	ILF3	4246	1.81544	1.24448	0.672941
SRX2734393	NFE2L2	13687	1.81365	1.24283	1.39183
SRX7677763	DCP2	2359	1.80822	1.23851	1.88627
SRX206838	EED	1383	1.8075	1.23851	8.97255
SRX023650	CCDC101	504	1.80105	1.23347	0.336471
SRX3591825	MEF2C	33362	1.79336	1.22676	0.806645
SRX471210	MBD2	1051	1.7767	1.21512	5.60784
SRX111321	HOXC9	8959	1.73416	1.18136	0.311547
SRX017709	KAT5	539	1.66969	1.12536	0.280392
SRX1514281	LYL1	12904	1.66117	1.11843	1.42745
SRX5486412	ZIC5	3766	1.65959	1.11817	1.59381
SRX4663591	NCOA3	1335	1.63781	1.10374	inf
SRX3460919	CHD4	495	1.63781	1.10374	inf
SRX1652872	POU2AF1	613	1.63781	1.10374	inf
SRX018991	TP63	8862	1.63652	1.10271	1.5817
SRX682385	LMO2	11701	1.63035	1.09758	1.80426
SRX5250531	MLXIP	510	1.61401	1.08438	0.35418
SRX1456192	EBF1	21627	1.58232	1.0584	0.788497
SRX3230408	ZC3H4	2681	1.57171	1.04906	0.603922
SRX974290	MEF2B	6075	1.57082	1.04842	1.81587
SRX3230404	THRA	23885	1.56704	1.04616	0.854727
SRX4677290	HOXB8	4070	1.55646	1.03872	2.52353
SRX114494	ARNTL	880	1.52289	1.01112	5.04706
SRX6976722	TEAD1	8374	1.52234	1.01082	1.64497
SRX190177	STAT5A	6934	1.50769	0.998384	0.652853
SRX181192	NME2	17466	1.49129	0.984556	1.70312
SRX5444516	DOT1L	200	1.49006	0.984423	0
SRX359976	ZBTB10	243	1.49006	0.984423	0
SRX2705124	MORC2	786	1.49006	0.984423	0
SRX3230410	ZHX3	1818	1.47608	0.97249	0.52963
SRX753148	GTF2I	2008	1.47283	0.970107	2.36776
SRX3797280	ZNF768	3448	1.46933	0.967935	2.0028
SRX2731653	HOXC5	16248	1.46723	0.966197	0.72902
SRX2731658	PBX4	76745	1.45926	0.960989	1.17422
SRX150626	CCNT2	11581	1.45389	0.956218	0.853465
SRX6098145	TRPS1	10775	1.44527	0.948314	1.59739
SRX150662	RCOR1	2179	1.43899	0.942631	0.525735
SRX150721	UBTF	9835	1.43333	0.938162	0.828495
SRX3511103	SATB1	969	1.42343	0.931341	0.427264
SRX190362	CEBPD	12494	1.41818	0.927153	0.757551
SRX359962	TERF1	555	1.4169	0.926461	0.280392
SRX5794314	TCF7	1237	1.41082	0.920616	0.587488
SRX3372018	ETV1	8028	1.40946	0.919374	0.782677
SRX6370188	CBX7	5196	1.40639	0.916891	1.49542
SRX130108	CTBP1	3780	1.39636	0.908968	0.560784
SRX481485	PCGF2	1170	1.36312	0.884285	2.61699
SRX2731517	NCAPH2	10704	1.3585	0.88058	0.893856
SRX1144285	CDK12	726	1.35075	0.874654	0.35049
SRX246953	ERCC3	889	1.33995	0.865671	0.413209
SRX831880	STAT5B	320	1.30934	0.844143	inf
SRX2140209	HDAC3	1551	1.30673	0.841865	0.560784
SRX180379	NKX3-1	17992	1.29735	0.834587	1.42353
SRX288274	GATA6	7532	1.29212	0.829798	0.798926
SRX4708074	PTBP1	995	1.27651	0.816277	2.40336
SRX518261	5-mC	2128	1.27483	0.816159	4.48627
SRX150634	PRDM1	3167	1.27464	0.816159	1.86928
SRX181770	AGO1	942	1.26916	0.814001	0.320448
SRX4548329	TRP47	40123	1.26134	0.807099	1.15272
SRX4708087	SAFB	3201	1.24836	0.797358	0.725721
SRX3103112	SIRT6	613	1.2474	0.797358	6.72941
SRX253232	SSRP1	3145	1.2474	0.797358	6.72941
SRX1466274	PRMT5	799	1.2474	0.797358	6.72941
SRX3751778	DDIT3	16149	1.23841	0.789866	1.30157
SRX1503375	HNF1A	4205	1.23571	0.787807	2.13098
SRX378797	CDK6	1629	1.22883	0.782204	0.660924
SRX150571	WRNIP1	786	1.2118	0.768246	0.305882
SRX1076935	LMTK3	907	1.2118	0.768246	0.305882
SRX4717810	TCEA2	383	1.19399	0.75422	0
SRX758029	TOP1	2425	1.18769	0.749278	3.08431
SRX4708013	SRSF1	2574	1.18081	0.743232	0.696732
SRX4345356	NFATC2	2323	1.17434	0.740261	1.84258
SRX2533043	SIRT1	4007	1.1739	0.740261	2.43007
SRX351402	ZBTB17	3905	1.17006	0.737348	0.517647
SRX150354	CEBPZ	778	1.1621	0.731135	0.249237
SRX150355	ARID3A	13508	1.16005	0.729393	1.32407
SRX150385	MAFK	60784	1.10866	0.68761	0.812731
SRX190231	BCL3	5790	1.10654	0.686312	0.743039
SRX1653203	NR4A1	10268	1.1044	0.684672	1.41415
SRX248766	ASF1A	927	1.10354	0.684311	0.472239
SRX023657	C17orf49	934	1.10354	0.684311	0.472239
SRX5441325	PCF11	797	1.09867	0.680736	2.24314
SRX3230412	ZNF12	11837	1.09382	0.676782	0.787066
SRX3581511	CHD7	15360	1.09221	0.675767	1.68235
SRX1690217	TWIST1	8243	1.09221	0.675767	1.68235
SRX2911576	PHOX2B	18106	1.08414	0.669182	0.560784
SRX3942991	ZNF341	2891	1.08345	0.668746	1.42248
SRX3230419	ZSCAN29	3339	1.06704	0.657191	1.46427
SRX663450	DMC1	5204	1.05055	0.643525	1.33428
SRX150653	TBL1XR1	8655	1.03492	0.630111	0.764706
SRX4466279	ETV6	3796	1.03487	0.630111	1.76246
SRX1066863	BANP	2928	1.03362	0.630111	3.92549
SRX5141102	IRF8	4250	1.03131	0.628534	1.68235
SRX3372016	FOXF1	5751	1.00007	0.602453	1.71974
SRX3082734	ZIC2	980	0.993728	0.596963	0.560784
SRX323565	ASCL1	2539	0.986741	0.595477	2.80392
SRX825399	ZEB1	562	0.981325	0.595477	inf
SRX6686385	PHF19	290	0.981325	0.595477	inf
SRX4937328	ATXN7L3	406	0.981325	0.595477	inf
SRX4394225	SUPT16H	725	0.981325	0.595477	inf
SRX4096870	GATAD2B	475	0.981325	0.595477	inf
SRX3216828	NOTCH3	496	0.981325	0.595477	inf
SRX276785	BMI1	1343	0.981325	0.595477	inf
SRX022741	TDRD3	580	0.981325	0.595477	inf
SRX1901489	MLL-AF4	1296	0.978618	0.593683	0.615054
SRX3737117	CSTF3	254	0.975819	0.593683	5.60784
SRX6371944	BRCA2	2221	0.970167	0.588885	0.678158
SRX064484	FOXH1	4279	0.957452	0.578789	0.581554
SRX3927298	GLTSCR1	2065	0.951678	0.574074	0.498475
SRX1538757	NR1H2	2239	0.948314	0.571104	0.630882
SRX306179	ZC3H8	433	0.944905	0.569593	0.280392
SRX150717	SMARCC2	451	0.944905	0.569593	0.280392
SRX5409710	NETO2	8892	0.938182	0.563861	0.799534
SRX503332	KSHV LANA	886	0.928095	0.555424	2.08291
SRX2628189	HAND1	5641	0.927501	0.555424	1.90667
SRX3395151	PDX1	4631	0.909332	0.540379	1.62004
SRX702102	SOX17	647	0.903208	0.53532	0.407843
SRX1140481	KDM3B	1245	0.903208	0.53532	0.407843
SRX688848	ASH2L	2474	0.901653	0.534104	0.560784
SRX377960	ZFHX4	371	0.896982	0.53378	0
SRX3445797	INO80	134	0.896982	0.53378	0
SRX2203277	PAX6	851	0.896982	0.53378	0
SRX4708077	FUS	425	0.892453	0.53378	0.186928
SRX2830156	PAX7	1789	0.892453	0.53378	0.186928
SRX4708021	HNRNPH1	778	0.873081	0.518725	1.96275
ERX1825295	CBFA2T3	6827	0.873081	0.518725	1.96275
SRX1389378	ELF3	14950	0.857566	0.50477	1.17294
SRX100433	BCL11A	14223	0.838389	0.488652	1.38039
SRX150442	ZKSCAN1	2047	0.837818	0.488251	0.651233
SRX5771381	SUPT6H	696	0.82521	0.477256	1.86928
SRX1819610	KDM5D	906	0.819577	0.472974	0.46732
SRX865410	CIITA	754	0.818987	0.472806	0.373856
SRX3642946	PRMT1	9991	0.813664	0.468413	0.734118
SRX150495	ZZZ3	551	0.800658	0.458844	3.36471
SRX1089831	IRF2	601	0.800658	0.458844	3.36471
SRX1070428	ORC2	2034	0.793773	0.454041	2.52353
SRX7122002	GRHL1	4874	0.792402	0.453176	1.55773
SRX268884	HMBOX1	711	0.734377	0.40613	0.320448
SRX011575	TAF2	247	0.734377	0.40613	0.320448
SRX5441334	CPSF3	296	0.711944	0.390521	4.48627
SRX4705112	CHAF1A	664	0.711944	0.390521	4.48627
SRX2733342	MAML1	538	0.711944	0.390521	4.48627
SRX150599	MAFF	18355	0.706897	0.38635	0.805229
SRX2837389	NFKB2	4882	0.699113	0.379759	1.39229
SRX2442524	CUX1	587	0.688841	0.372018	2.61699
SRX194576	GREB1	1107	0.688841	0.372018	2.61699
SRX3230411	ZMYM3	10376	0.686545	0.370429	1.1806
SRX2582162	GRHL3	4389	0.672818	0.361876	1.37483
SRX2023713	TBX5	3400	0.659959	0.361876	0.509804
SRX2250891	TFEB	1900	0.657895	0.361876	2.05621
SRX3144981	GFI1	3004	0.657649	0.361876	0.704986
SRX882966	5-hmC	1307	0.653765	0.361876	inf
SRX701961	CDX2	134	0.653765	0.361876	inf
SRX6370191	AEBP2	117	0.653765	0.361876	inf
SRX5574445	EN1	592	0.653765	0.361876	inf
SRX5431827	TSC1	775	0.653765	0.361876	inf
SRX4996447	HNRNPK	335	0.653765	0.361876	inf
SRX4872743	CBX8	106	0.653765	0.361876	inf
SRX4708073	HNRNPUL1	706	0.653765	0.361876	inf
SRX4394214	HDGF2	572	0.653765	0.361876	inf
SRX359940	ID3	120	0.653765	0.361876	inf
SRX3536229	MEPCE	401	0.653765	0.361876	inf
SRX316958	ZMYND11	609	0.653765	0.361876	inf
SRX2900590	NCOA2	1221	0.653765	0.361876	inf
SRX285745	HOXB7	397	0.653765	0.361876	inf
SRX2207928	PSMB5	350	0.653765	0.361876	inf
SRX204165	UBE2I	697	0.653765	0.361876	inf
SRX1772415	NEDD4	585	0.653765	0.361876	inf
SRX150514	BRF2	413	0.653765	0.361876	inf
SRX144722	BrdU	727	0.653765	0.361876	inf
SRX1036440	CASP8AP2	530	0.653765	0.361876	inf
SRX1035583	MAML3	1920	0.653765	0.361876	inf
DRX000549	PARK7	114	0.653765	0.361876	inf
SRX3401276	CTBP2	3276	0.64582	0.355826	1.68235
SRX1304579	JMJD1C	19765	0.626302	0.339703	0.882783
SRX3230384	FOXO1	4713	0.62192	0.336057	1.3619
SRX883578	WWTR1	5239	0.611492	0.327886	0.710327
SRX4389612	CBX4	379	0.609978	0.327886	2.24314
SRX1426078	PHF2	281	0.609978	0.327886	2.24314
SRX3256864	PCGF1	17367	0.600967	0.321925	0.947887
SRX4708068	HNRNPC	229	0.598994	0.321925	0
SRX4705127	LMO1	537	0.598994	0.321925	0
SRX2941475	PBXIP1	688	0.598994	0.321925	0
SRX2373980	TAZ	248	0.598994	0.321925	0
SRX150582	ZNF274	1454	0.598994	0.321925	0
SRX5394928	ATOH1	10093	0.598368	0.321443	1.34588
SRX2935293	8-Hydroxydeoxyguanosine	5253	0.587699	0.312712	1.58889
SRX3934093	NAB2	1505	0.57778	0.306003	2.80392
SRX1295733	CHAT	1563	0.57778	0.306003	2.80392
SRX016976	TP73	3425	0.575106	0.30418	1.68235
SRX3230400	SIX4	7932	0.570855	0.300852	0.844191
SRX3888135	SALL4	929	0.568376	0.298867	0.649329
SRX3881591	FOXN3	2868	0.550772	0.285275	2.01882
SRX728769	CDC73	899	0.543663	0.279425	1.62004
SRX149714	SCML2	453	0.534045	0.271481	0.59817
SRX1091546	NR2F1	47078	0.533735	0.27124	0.923102
SRX833401	LEF1	1972	0.532067	0.270684	0.373856
SRX4708023	HNRNPL	9045	0.523902	0.263836	0.894415
SRX190196	MBD4	3999	0.517551	0.258664	0.767389
SRX118011	TBL1Y	1386	0.517487	0.258664	0.734821
SRX5702146	PPP1R10	892	0.508008	0.251457	0.560784
SRX1048454	BACH2	1081	0.508008	0.251457	0.560784
SRX1478541	SIX2	7426	0.503163	0.248324	1.40196
SRX100583	BATF	29006	0.501547	0.246845	1.14335
SRX1041184	ATF4	9143	0.496767	0.242608	0.798039
SRX7887593	YBX1	3779	0.494518	0.242608	2.24314
SRX738355	ZNF644	1896	0.494518	0.242608	2.24314
SRX5765527	MLLT3	1982	0.494518	0.242608	2.24314
SRX684516	T	3125	0.466804	0.219825	0.560784
SRX5716468	SMARCA2	2017	0.458251	0.217072	3.36471
SRX2755183	EBNA1	824	0.458251	0.217072	3.36471
SRX235055	CRY1	1359	0.458251	0.217072	3.36471
SRX2207926	ERCC6	2080	0.458251	0.217072	3.36471
SRX186763	CBX2	266	0.458251	0.217072	3.36471
SRX1393088	CLOCK	190	0.458251	0.217072	3.36471
SRX117808	VEZF1	812	0.458251	0.217072	3.36471
SRX540850	ALKBH3	586	0.456457	0.21627	0.480672
SRX212445	FOXP3	586	0.456457	0.21627	0.480672
SRX2207930	ERCC8	4344	0.439199	0.2049	1.54216
SRX3230390	KDM3A	1631	0.428184	0.2049	0.761064
SRX3445802	MCRS1	406	0.42256	0.2049	0.280392
SRX2837385	REL	1305	0.409317	0.2049	0.640896
SRX2862487	DNMT3B	537	0.403876	0.2049	0.560784
SRX1849499	GUCY1B3	871	0.403876	0.2049	0.560784
SRX1473610	ESRRA	19454	0.393888	0.2049	0.885449
SRX150642	ZNF217	5171	0.390351	0.2049	1.31949
SRX543180	ZNF750	12741	0.371124	0.2049	0.890966
SRX5165469	Cas9	1059	0.367478	0.2049	2.24314
SRX204179	PIAS4	1134	0.367478	0.2049	2.24314
SRX1530787	EBNA2	724	0.367478	0.2049	2.24314
SRX2321776	NKX2-5	2528	0.340077	0.2049	0.448627
SRX186615	ZC3H11A	664	0.340077	0.2049	0.448627
SRX246954	ERCC2	770	0.333738	0.2049	0.611765
SRX950756	TOP2B	590	0.326657	0.2049	inf
SRX877859	ZNF165	420	0.326657	0.2049	inf
SRX853225	MAP2K1	607	0.326657	0.2049	inf
SRX853216	EGFR	570	0.326657	0.2049	inf
SRX821579	MDM2	311	0.326657	0.2049	inf
SRX814232	MITF	375	0.326657	0.2049	inf
SRX769985	DYRK1A	456	0.326657	0.2049	inf
SRX7522859	BCL9	307	0.326657	0.2049	inf
SRX728771	CTR9	433	0.326657	0.2049	inf
SRX646132	EZH1	649	0.326657	0.2049	inf
SRX6371922	ETV4	550	0.326657	0.2049	inf
SRX6370182	EPOP	139	0.326657	0.2049	inf
SRX6058770	TOP2A	1038	0.326657	0.2049	inf
SRX5503139	IRF9	457	0.326657	0.2049	inf
SRX5202470	UBE3A	553	0.326657	0.2049	inf
SRX5163342	SOD1	124	0.326657	0.2049	inf
SRX5138659	ETV2	512	0.326657	0.2049	inf
SRX4988302	SVS-1	690	0.326657	0.2049	inf
SRX4964896	ISL1	522	0.326657	0.2049	inf
SRX481466	ARRB1	464	0.326657	0.2049	inf
SRX472276	TERF2	621	0.326657	0.2049	inf
SRX4708095	CCAR2	499	0.326657	0.2049	inf
SRX4708079	SNRNP70	323	0.326657	0.2049	inf
SRX4708028	PCBP2	1055	0.326657	0.2049	inf
SRX4671060	BMI	471	0.326657	0.2049	inf
SRX4559715	ZNF207	415	0.326657	0.2049	inf
SRX423006	PARP1	776	0.326657	0.2049	inf
SRX423001	CDK2	661	0.326657	0.2049	inf
SRX4065348	SOX9	405	0.326657	0.2049	inf
SRX396579	CBX6	620	0.326657	0.2049	inf
SRX396284	C17orf96	88	0.326657	0.2049	inf
SRX396282	C10orf12	152	0.326657	0.2049	inf
SRX386240	SETX	821	0.326657	0.2049	inf
SRX373874	SOX11	414	0.326657	0.2049	inf
SRX3737112	SLBP	238	0.326657	0.2049	inf
SRX3601937	GLYR1	602	0.326657	0.2049	inf
SRX360061	ZNF581	413	0.326657	0.2049	inf
SRX360053	ZBTB44	311	0.326657	0.2049	inf
SRX360052	ZBTB4	401	0.326657	0.2049	inf
SRX360051	ZBTB39	393	0.326657	0.2049	inf
SRX360050	ZBTB24	432	0.326657	0.2049	inf
SRX360049	ZBTB2	421	0.326657	0.2049	inf
SRX360047	WHSC1	147	0.326657	0.2049	inf
SRX360045	TOE1	189	0.326657	0.2049	inf
SRX360044	THAP4	321	0.326657	0.2049	inf
SRX360043	TFCP2	183	0.326657	0.2049	inf
SRX360041	TCFL5	426	0.326657	0.2049	inf
SRX360040	SNAPC4	366	0.326657	0.2049	inf
SRX360038	RLF	421	0.326657	0.2049	inf
SRX360037	RFX7	441	0.326657	0.2049	inf
SRX360034	PRDM4	295	0.326657	0.2049	inf
SRX360029	NFIB	174	0.326657	0.2049	inf
SRX360028	NFE2L3	229	0.326657	0.2049	inf
SRX360024	HOXC13	428	0.326657	0.2049	inf
SRX360023	HOXC11	515	0.326657	0.2049	inf
SRX360021	FOXO4	409	0.326657	0.2049	inf
SRX360016	NFE2L1	403	0.326657	0.2049	inf
SRX360011	LCORL	281	0.326657	0.2049	inf
SRX360009	KCMF1	282	0.326657	0.2049	inf
SRX360007	HOXD1	317	0.326657	0.2049	inf
SRX360005	HOXA9	265	0.326657	0.2049	inf
SRX360000	FOXJ2	316	0.326657	0.2049	inf
SRX359999	FOXF2	347	0.326657	0.2049	inf
SRX359998	FOXC1	287	0.326657	0.2049	inf
SRX359996	ELF4	485	0.326657	0.2049	inf
SRX359995	EGR2	577	0.326657	0.2049	inf
SRX359994	DRAP1	452	0.326657	0.2049	inf
SRX359993	DMRT2	484	0.326657	0.2049	inf
SRX359989	CDX1	219	0.326657	0.2049	inf
SRX359988	CDC5L	261	0.326657	0.2049	inf
SRX359983	BBX	449	0.326657	0.2049	inf
SRX359982	ASH1L	383	0.326657	0.2049	inf
SRX359981	ARNTL2	458	0.326657	0.2049	inf
SRX359980	ADNP2	308	0.326657	0.2049	inf
SRX359979	ZNF639	386	0.326657	0.2049	inf
SRX359969	PBX2	301	0.326657	0.2049	inf
SRX359939	ID2	408	0.326657	0.2049	inf
SRX359935	HOXB6	397	0.326657	0.2049	inf
SRX359922	ATF7	291	0.326657	0.2049	inf
SRX359914	PPARA	253	0.326657	0.2049	inf
SRX359909	NFAT5	312	0.326657	0.2049	inf
SRX359901	KLF15	308	0.326657	0.2049	inf
SRX359896	HOXD11	323	0.326657	0.2049	inf
SRX359895	HOXB4	365	0.326657	0.2049	inf
SRX359891	HOXA13	538	0.326657	0.2049	inf
SRX359890	HHEX	451	0.326657	0.2049	inf
SRX359888	HES4	298	0.326657	0.2049	inf
SRX359877	NR5A2	398	0.326657	0.2049	inf
SRX359876	NR4A2	486	0.326657	0.2049	inf
SRX359875	NR3C2	504	0.326657	0.2049	inf
SRX359874	NR2F6	563	0.326657	0.2049	inf
SRX359873	NKX6-1	371	0.326657	0.2049	inf
SRX359872	NKX2-8	502	0.326657	0.2049	inf
SRX359871	NHLH1	500	0.326657	0.2049	inf
SRX359869	NEUROD2	360	0.326657	0.2049	inf
SRX359868	MYF6	414	0.326657	0.2049	inf
SRX359867	MTF1	313	0.326657	0.2049	inf
SRX359866	MSC	371	0.326657	0.2049	inf
SRX359865	MIXL1	396	0.326657	0.2049	inf
SRX359863	MAFB	519	0.326657	0.2049	inf
SRX359862	LHX6	517	0.326657	0.2049	inf
SRX359861	LHX5	562	0.326657	0.2049	inf
SRX359860	LHX4	402	0.326657	0.2049	inf
SRX359856	KLF13	300	0.326657	0.2049	inf
SRX359855	ISL2	394	0.326657	0.2049	inf
SRX359850	IKZF5	194	0.326657	0.2049	inf
SRX359849	ID4	228	0.326657	0.2049	inf
SRX359848	HOXD9	295	0.326657	0.2049	inf
SRX359847	HOXD4	202	0.326657	0.2049	inf
SRX359846	HOXD13	324	0.326657	0.2049	inf
SRX359844	HOXB5	306	0.326657	0.2049	inf
SRX359843	HOXB2	338	0.326657	0.2049	inf
SRX359842	HOXB1	230	0.326657	0.2049	inf
SRX359841	HOXA11	408	0.326657	0.2049	inf
SRX359838	HIVEP3	315	0.326657	0.2049	inf
SRX359837	HIC2	153	0.326657	0.2049	inf
SRX359835	HESX1	203	0.326657	0.2049	inf
SRX359832	FOXQ1	283	0.326657	0.2049	inf
SRX359826	FOSB	233	0.326657	0.2049	inf
SRX359824	FERD3L	373	0.326657	0.2049	inf
SRX359820	CAMTA1	158	0.326657	0.2049	inf
SRX3591009	MEIS1	419	0.326657	0.2049	inf
SRX3520282	ATR	655	0.326657	0.2049	inf
SRX3312899	MTHFD1	618	0.326657	0.2049	inf
SRX326379	NUP98	543	0.326657	0.2049	inf
SRX3203624	MPHOSPH8	489	0.326657	0.2049	inf
SRX3148647	DNMT1	631	0.326657	0.2049	inf
SRX312241	TFAM	508	0.326657	0.2049	inf
SRX3040154	ZMYM2	551	0.326657	0.2049	inf
SRX2946121	YEATS4	538	0.326657	0.2049	inf
SRX272438	SMCHD1	645	0.326657	0.2049	inf
SRX268885	TRF2	533	0.326657	0.2049	inf
SRX2662143	SMARCE1	445	0.326657	0.2049	inf
SRX254618	SFMBT1	363	0.326657	0.2049	inf
SRX2546004	METTL14	518	0.326657	0.2049	inf
SRX2546001	METTL3	612	0.326657	0.2049	inf
SRX2545067	WDHD1	475	0.326657	0.2049	inf
SRX2511892	KAT2B	644	0.326657	0.2049	inf
SRX2453443	RAD51	617	0.326657	0.2049	inf
SRX2378692	AHRR	348	0.326657	0.2049	inf
SRX237290	SRCAP	862	0.326657	0.2049	inf
SRX2367969	SP140	239	0.326657	0.2049	inf
SRX2253226	CD74	382	0.326657	0.2049	inf
SRX218228	HSF2	547	0.326657	0.2049	inf
SRX212434	STAT5	483	0.326657	0.2049	inf
SRX1942893	ASXL2	604	0.326657	0.2049	inf
SRX188793	SIRT3	297	0.326657	0.2049	inf
SRX186767	HDAC6	578	0.326657	0.2049	inf
SRX184873	SAG	267	0.326657	0.2049	inf
SRX1835123	EWSR1	497	0.326657	0.2049	inf
SRX1757995	FOXR2	306	0.326657	0.2049	inf
SRX1542106	SRPK2	270	0.326657	0.2049	inf
SRX151952	STAT4	687	0.326657	0.2049	inf
SRX150702	PPARGC1A	219	0.326657	0.2049	inf
SRX150694	SUPT20H	550	0.326657	0.2049	inf
SRX150107	SNAPC2	459	0.326657	0.2049	inf
SRX1478539	SIX1	453	0.326657	0.2049	inf
SRX1427030	MBD3L2	667	0.326657	0.2049	inf
SRX1225021	EPCAM	604	0.326657	0.2049	inf
SRX1212810	CARM1	515	0.326657	0.2049	inf
SRX1181990	SMARCA1	720	0.326657	0.2049	inf
SRX113585	PCGF6	310	0.326657	0.2049	inf
SRX113584	PCGF5	267	0.326657	0.2049	inf
SRX1048532	ARID1B	91	0.326657	0.2049	inf
SRX1036443	HINFP	304	0.326657	0.2049	inf
SRX023661	LRWD1	295	0.326657	0.2049	inf
SRX022434	SMC4	213	0.326657	0.2049	inf
SRX018657	pFM2	421	0.326657	0.2049	inf
SRX018607	BRF1	172	0.326657	0.2049	inf
ERX2277488	CSF1R	602	0.326657	0.2049	inf
ERX1025941	FOXJ3	313	0.326657	0.2049	inf
DRX002918	LRIF1	684	0.326657	0.2049	inf
SRX1674509	GATAD2A	2357	0.313001	0.195313	1.86928
SRX4708063	SRSF4	518	0.311562	0.194261	0.654248
SRX186616	ZMIZ1	5134	0.310626	0.193574	0.853367
SRX5930147	SOX8	1066	0.300006	0.188198	0
SRX4708016	SRSF7	210	0.300006	0.188198	0
SRX306176	ELL	206	0.300006	0.188198	0
SRX2589948	FAM208A	242	0.300006	0.188198	0
SRX1532010	SON	235	0.300006	0.188198	0
SRX118010	GPS2	182	0.300006	0.188198	0
SRX1131597	CBFA2T2	484	0.290327	0.181313	0.560784
SRX3098185	MECOM	2295	0.281536	0.173205	1.34588
SRX2382330	EBF3	6605	0.281536	0.173205	1.34588
SRX4179992	JDP2	709	0.276825	0.169031	0.721008
SRX3230392	MTA1	9719	0.272091	0.165611	1.10641
SRX610775	CSNK2A1	1103	0.271896	0.165513	0.807529
SRX814234	LHX2	3662	0.22771	0.129172	1.49542
SRX035159	EOMES	46952	0.219646	0.126899	1.06454
SRX573001	EBV-ZEBRA	564	0.218669	0.126899	2.24314
SRX5527890	UPF1	385	0.218669	0.126899	2.24314
SRX4643715	MAPK14	394	0.218669	0.126899	2.24314
SRX360580	RFX2	191	0.218669	0.126899	2.24314
SRX3205372	PITX1	510	0.218669	0.126899	2.24314
SRX3124569	FXR1	358	0.218669	0.126899	2.24314
SRX130267	TET3	353	0.218669	0.126899	2.24314
SRX016556	BDP1	631	0.218669	0.126899	2.24314
ERX2552541	CIC	794	0.218669	0.126899	2.24314
SRX4708019	U2AF2	686	0.211993	0.121676	0.747712
SRX1131599	PRDM14	744	0.211993	0.121676	0.747712
SRX4059544	EHF	9536	0.206574	0.117146	0.925005
SRX5299358	PHC1	257	0.20289	0.11637	0.373856
SRX4420233	N6AMT1	331	0.20289	0.11637	0.373856
SRX1998425	MYOG	4969	0.201131	0.115099	0.828986
SRX131372	NOS2	537	0.17322	0.0937648	1.68235
SRX032595	HMGN1	186	0.17322	0.0937648	1.68235
SRX3230393	NPAS2	1409	0.166691	0.0880112	0.80112
SRX6054277	HDAC4	1587	0.161328	0.0846937	0.560784
SRX5342001	HSP90B1	104	0.161328	0.0846937	0.560784
SRX182683	PALB2	186	0.161328	0.0846937	0.560784
SRX718421	SOX10	1293	0.146996	0.0736148	1.49542
SRX530186	NR1H4	880	0.146996	0.0736148	1.49542
SRX1993440	ZSCAN5D	545	0.146996	0.0736148	1.49542
ERX2734535	LIG4	1091	0.121005	0.0532593	0.747712
SRX3124570	FXR2	4440	0.10788	0.0427918	0.897255
SRX3841272	PYGO2	6994	0.104411	0.0402496	1.08289
SRX3230416	ZNF334	1403	0.0694777	0.0124407	0.911275
SRX5598318	MYOCD	12181	0.0263632	0	1.01215
SRX3230398	RREB1	17070	0.0244525	0	0.990476
SRX3230414	ZNF281	19267	0.0230308	0	0.991016
SRX961218	VSV-G	1247	0	0	0.897255
SRX848605	MIF	220	0	0	1.12157
SRX738356	WIZ	696	0	0	0.560784
SRX7083394	ELF2	128	0	0	0
SRX702070	ZFP42	118	0	0	0
SRX671997	ZNF486	2863	0	0	0
SRX6371919	MED25	845	0	0	0.841176
SRX610813	DDX5	329818	0	0	1.00179
SRX5716454	SOX3	446	0	0	1.12157
SRX5491542	NPM1	51	0	0	0
SRX5491533	XPO1	120	0	0	0
SRX5202661	IRF2BP2	572	0	0	1.12157
SRX4937349	MED16	642	0	0	1.12157
SRX4415493	HAT1	425	0	0	1.12157
SRX4346765	SALL3	307	0	0	1.12157
SRX4143035	POU2F3	29676	0	0	0.98698
SRX3815844	MCM2	690	0	0	0
SRX360063	ZNF84	330	0	0	0.934641
SRX359883	DR1	167	0	0	0
SRX3520279	DNA2	835	0	0	0
SRX323402	SPDEF	383	0	0	0.560784
SRX3113422	MAF1	506	0	0	1.12157
SRX3089968	NCOA4	414	0	0	1.12157
SRX306178	ICE2	506	0	0	1.12157
SRX2947201	L3MBTL3	1051	0	0	0
SRX290878	EBNA3	1843	0	0	1.12157
SRX277586	FANCD2	527	0	0	0
SRX2652430	ZNF532	235	0	0	0
SRX2548288	HBZ	605	0	0	0.747712
SRX2453442	NLRP2	472	0	0	1.12157
SRX2207927	PSMD1	1161	0	0	0
SRX2067988	ETS2	334	0	0	0
SRX1993439	ZSCAN5B	302	0	0	0
SRX1528505	SRPK1	209	0	0	0.560784
SRX151945	IRF5	531	0	0	1.12157
SRX150109	SNAPC5	739	0	0	1.12157
SRX150108	SNAPC1	650	0	0	0.560784
SRX130268	OGT	266	0	0	0
SRX128191	TTF2	552	0	0	1.12157
SRX092302	HDAC8	605	0	0	1.12157
SRX059372	L3MBTL2	35	0	0	0

## Sheet: Table S3b
ID	Antigen	Num of peaks	–Log10 P-val	–Log10 Q-val	Fold Enrichment
SRX2565136	E2F1	4025	35.2329	31.1792	4.8426
SRX150445	E2F4	2645	33.5787	29.9875	6.31164
SRX4213896	LIN9	3467	31.7705	28.4158	4.28106
SRX4377544	BRD2	23630	31.6719	27.6973	2.76836
SRX5289961	NR3C1	28011	28.7942	25.4217	2.71398
SRX2194272	BRD4	35826	28.4246	25.149	2.90019
SRX3856993	JUN	33629	28.2339	25.0374	2.33729
SRX5576993	CRTC2	17152	27.9073	24.8869	2.37288
SRX1726517	TFDP1	3031	27.5718	24.4974	5.32911
SRX265230	ERG	26343	27.0391	24.2106	2.58475
SRX3857004	CDKN1B	35951	26.929	24.1305	2.16795
SRX2198835	LARP7	31069	26.6069	23.9277	2.49422
SRX3433644	USP7	22368	26.2525	23.6396	2.45198
SRX1674506	MBD3	35160	26.1178	23.5411	2.06867
SRX116438	KDM5B	15827	25.9728	23.4296	3.19736
SRX5576992	CREB1	18130	25.9523	23.4249	2.31235
SRX2043230	TCF3	41382	25.7914	23.2792	2.26716
SRX185912	FOXM1	8996	25.513	23.0435	7.39781
SRX4065875	CTCF	32754	25.4655	23.0094	2.20339
SRX1873447	KDM2B	23173	25.067	22.6487	2.27701
SRX116436	PHF8	20181	25.0206	22.6142	2.85434
SRX100430	HEY1	19100	24.9967	22.6019	2.83051
SRX3852891	NELFE	10475	24.8389	22.4664	3.53511
SRX016038	RBL2	2240	24.7929	21.8853	12.9812
SRX063913	RUNX1	21544	24.7657	22.4345	2.61317
SRX4708082	RBFOX2	23893	24.7018	22.3804	2.44029
SRX059710	HDAC1	1239	24.6661	21.7885	33.9658
SRX100476	TAF1	12621	24.5254	22.2136	3.71751
SRX4143076	AML1-ETO	37497	24.5028	22.2003	2.32293
SRX4367431	TBP	11049	24.1762	21.9092	2.81995
SRX3345955	INTS13	18567	23.9791	21.7386	2.92047
SRX4385550	SUPT5H	13732	23.9728	21.7386	2.44107
SRX129085	MAX	47180	23.9615	21.7351	2.12253
SRX7677719	NELFCD	14898	23.9283	21.7096	2.38606
SRX150411	SIN3A	4743	23.8456	21.0472	4.23986
SRX286201	ING2	15235	23.5247	21.3696	3.0767
SRX217738	TAF3	12034	23.4806	21.3385	3.0452
SRX2431526	RBP1	13053	23.4106	21.2748	2.58583
SRX6384755	MED26	19047	23.3506	21.2273	2.20842
SRX5527617	EP300	25997	23.0577	20.9696	2.53602
SRX186641	SAP30	3269	23.0574	20.2825	7.125
SRX117011	FLI1	13790	22.7493	20.6778	3.06838
SRX4708116	YY1	13870	22.7077	20.6416	2.47294
SRX190303	JUND	29610	22.5881	20.5363	2.94697
SRX1136632	GTF2B	7809	22.5866	20.5363	3.58569
SRX3852890	NELFA	13367	22.3797	20.3446	2.87341
SRX2207673	RELA	83280	22.3715	20.3414	2.05508
SRX100541	ELF1	18880	22.3447	20.3243	2.82229
SRX5416008	WDR5	21823	22.3379	18.3384	1.81988
SRX250091	MYC	26644	22.2198	20.2275	2.18493
SRX373733	ETS1	28557	22.2044	20.221	2.92783
SRX286202	ING5	11258	22.0116	20.0532	4.41208
SRX190307	SRF	19664	22.0108	20.0532	3.32203
SRX054571	Epitope tags	15123	21.9415	20.0054	2.57583
SRX7677738	NCBP1	7519	21.9019	19.9804	3.58629
SRX190214	CBX3	43069	21.8423	19.9322	2.16351
SRX212650	STAT1	59627	21.6829	19.7802	2.06009
SRX796086	BRPF3	8127	21.6473	19.7519	4.05367
SRX2897208	ESR1	26925	21.5628	19.671	2.20339
SRX190302	EGR1	17583	21.0903	19.2296	2.69958
SRX6857970	PGR	14562	20.9856	19.1348	2.98656
SRX1873451	MED1	19108	20.9241	19.0766	2.62006
SRX101303	KAT7	9445	20.9	19.0557	3.98776
SRX2023764	HDAC2	1365	20.7911	18.2288	11.6147
SRX190212	FOSL1	28345	20.6958	18.8579	3.29298
SRX1424886	CXXC1	13099	20.5978	18.7724	2.79926
SRX186636	MXI1	29206	20.5358	18.7147	2.60358
SRX4172744	GATA1	10026	20.4405	18.6243	3.31215
SRX1293531	KMT2A	26343	20.3967	18.5835	2.0543
SRX5416007	PTEN	22033	20.371	16.6725	1.71639
SRX286203	BRD1	7795	20.3605	18.5562	4.88266
SRX3636887	ZHX2	26865	20.3415	18.5401	2.33197
SRX190358	SP1	35406	20.2099	18.42	2.10795
SRX367491	ASXL1	13921	20.0087	18.2259	2.69163
SRX1799591	TBX21	35880	20.0074	18.2259	2.4322
SRX159138	NOTCH1	38442	19.9325	18.1701	2.34497
SRX2765964	HMGB1	8517	19.9144	16.392	2.2809
SRX250092	AR	37092	19.6244	17.8878	2.02457
SRX5316106	O-GlcNAc	7767	19.379	16.8935	2.52174
SRX3640569	INTS3	8417	19.314	17.6159	3.61864
SRX4415494	RBBP7	24256	19.2561	17.5602	2.38753
SRX186618	MAZ	18767	19.185	17.4996	2.57341
SRX5624367	SREBF2	24649	19.0108	17.3415	2.46655
SRX1898037	RAG1	30575	18.9791	16.5165	1.82112
SRX186623	HCFC1	8038	18.8868	17.2218	5.99812
SRX3342251	HIF1A	29023	18.8762	17.2134	2.38771
SRX7719081	SMAD3	11334	18.8323	17.1716	2.7556
SRX1514953	GFP	32383	18.8171	17.1585	1.8713
SRX1046558	RAG2	21593	18.7709	17.1185	2.21643
SRX150511	CHD2	16077	18.7612	17.1109	2.83539
SRX327758	CDK9	8695	18.7516	17.1039	4.56999
SRX1287848	CDK8	28500	18.6494	17.0113	2.5029
SRX190343	PBX3	51974	18.5098	16.8769	2.57922
SRX2270409	JMJD6	12958	18.501	16.8727	3.10847
SRX4155858	MYCN	23627	18.4973	16.871	2.11864
SRX130609	BCOR	23608	18.4876	16.8632	2.3879
SRX4377561	BRD9	25374	18.3625	16.7477	2.78814
SRX682379	RARA	11552	18.3243	16.7114	2.90254
SRX534844	CHD8	24189	18.2602	16.653	2.4033
SRX3345950	CPSF3L	12122	18.0939	16.5031	2.69303
SRX218420	NFE2	42085	18.0477	16.4605	2.17944
SRX4708090	GTF2F1	7291	17.867	16.2851	4.36441
SRX3927307	SS18	35169	17.7845	16.2113	2.52542
SRX2734392	NFE2L2	17687	17.5829	16.0199	4.5176
SRX424010	KDM4C	10434	17.5479	15.9883	3.07506
SRX3472375	TP53BP1	29384	17.4258	15.8712	1.73203
SRX100380	REST	18478	17.3685	15.822	3.49848
SRX4046308	RBBP5	14109	17.3321	14.9686	2.0066
SRX4561210	EHMT2	11809	17.2918	15.7534	2.56767
SRX4235879	TP53	40136	17.2044	15.6723	1.90862
SRX5391034	MLXIP	26672	17.1423	15.6117	3.01356
SRX190213	ATF3	12682	17.0637	15.5424	4.35028
SRX3091912	ZFX	9287	17.0475	15.5277	3.33333
SRX4473673	ARID2	8080	16.7168	15.2076	3.06497
SRX4708024	HNRNPLL	13979	16.3699	14.8753	2.12786
SRX190308	CEBPB	22333	16.3621	14.8689	2.80431
SRX5234504	SMARCA4	50915	16.1348	14.6516	1.98501
SRX1711343	INTS12	10850	16.0342	14.5593	2.38913
SRX971780	KMT2D	20155	16.0166	14.5458	2.37288
DRX001462	MLL-AF6	8332	15.9386	14.4778	3.32203
SRX326886	GABPA	12349	15.8729	14.4155	3.66401
SRX190356	TCF12	62933	15.8506	14.3945	2.31125
SRX1280451	NRF1	12897	15.7803	14.3307	2.53716
SRX218419	KLF1	54568	15.7212	14.2746	1.83999
SRX4484982	RUNX2	72802	15.6549	14.2156	1.80884
SRX100514	E2F6	24616	15.6381	14.2001	2.13293
SRX094469	TCF7L2	15782	15.3396	13.9251	3.14545
SRX4393709	GATA2	16092	15.3158	13.9035	2.79821
SRX3927288	SMARCC1	60431	15.1504	13.744	1.93636
SRX658610	MYB	27545	15.117	13.7187	2.83815
SRX5442198	FOXP1	83691	15.036	13.6446	1.76083
SRX3151495	PAF1	3558	14.9773	13.5904	6.57106
SRX6840507	HAP1	15347	14.9666	12.7258	2.36687
SRX359884	E2F3	8404	14.9366	12.7025	2.02642
SRX190349	RUNX3	71124	14.9099	13.5264	1.8812
SRX335071	NFATC1	6222	14.7536	13.3773	3.59527
SRX573028	AFF4	4456	14.7517	13.3773	4.35028
SRX3434293	SKI	38677	14.7509	13.3773	2.10627
SRX2436062	NEUROD1	27026	14.6596	13.2946	2.42601
SRX6476489	SMAD2	5451	14.5595	13.2019	3.63347
SRX1721565	KDM5A	3218	14.5125	12.3039	5.9094
SRX347428	STAT3	13075	14.4659	13.1125	3.8457
SRX150628	IRF1	9670	14.4062	13.0559	3.06267
SRX895419	SUMO2	17026	14.1916	12.8515	2.64831
SRX1091814	CTCFL	19828	14.1105	12.7724	2.11076
SRX886405	CNOT3	26014	14.0389	11.0394	1.45848
SRX391683	TRIM28	101721	13.9269	12.5987	1.47956
SRX659752	RB1	1389	13.7559	11.6213	10.1897
SRX2442440	FGFR1	13463	13.7504	12.428	2.2188
SRX3367141	FOSL2	38906	13.6851	12.3656	2.7451
SRX4786575	KDM6A	6729	13.6692	12.3507	5.61582
SRX2268291	CHD1	6462	13.6659	12.3484	3.16384
SRX100518	ZBTB7A	21159	13.6559	12.3403	2.30604
SRX660087	KLF11	14292	13.6025	12.2888	2.16525
SRX150548	STAT2	1242	13.5315	9.88741	22.0872
SRX398095	CDK7	8728	13.3999	12.0992	3.38485
SRX3271016	KDM1A	30773	13.3857	12.086	1.53186
SRX4704621	ARID1A	13603	13.3472	12.0511	3.0226
SRX1660873	TRIM25	25437	13.3379	10.4176	1.43298
SRX3230389	KDM2A	29047	13.3306	12.0363	1.68079
SRX359960	TAL1	8628	13.298	11.1888	2.16568
SRX250093	FOXA1	62600	13.258	11.9691	1.68456
SRX359892	HOXA4	8731	13.2035	11.1088	2.02038
SRX767115	HSF1	10086	13.1555	11.8764	3.15343
SRX190178	PML	12954	13.0984	11.8245	3.34995
SRX1041842	TRIM24	12960	13.0751	11.8038	2.28814
SRX5391680	SMC3	19609	13.0264	11.7594	2.47175
SRX150420	ATF1	11539	12.9884	11.7222	3.28814
SRX5391685	RAD21	37187	12.6975	11.4439	2.07627
SRX037418	NFYA	8885	12.6921	10.6296	2.05479
SRX5501656	DDX21	6709	12.6673	11.4153	6.22881
SRX265219	CBFB	9805	12.6482	11.3971	2.71186
SRX4374939	RBPJ	16630	12.5349	11.2903	2.13259
SRX2731518	NCAPH2	9842	12.4552	11.2178	2.22458
SRX100449	HNF4G	15922	12.3203	11.0916	0.33338
SRX190332	MYBL2	15213	12.3012	10.2687	2.39824
SRX7115500	RBBP4	19003	12.2947	11.0683	3.16384
SRX100546	TAF7	8033	12.2947	11.0683	3.16384
SRX1735651	FOXO1	18720	12.2437	11.0196	2.62878
SRX4046307	MEN1	6560	12.1089	10.8947	3.18644
SRX1614811	ZNF366	12243	11.8363	10.6333	2.84194
SRX396584	RNF2	2078	11.8179	9.85763	6.05137
SRX100579	POU2F2	23491	11.7695	10.5701	2.33522
SRX359409	CREBBP	10625	11.7274	10.5317	2.31727
SRX1998402	EZH2	9069	11.6741	10.4827	3.69622
SRX1892835	TFAP4	36122	11.5401	10.3558	2.02981
SRX1177905	HEXIM1	18087	11.5345	10.3509	1.99104
SRX359894	HOXA6	6595	11.5247	10.3418	3.4775
SRX150623	HMGN3	8294	11.5176	10.3361	2.99732
SRX359947	NPAT	3216	11.4644	8.86282	0.338103
SRX150639	RFX5	18754	11.4085	10.2325	2.95089
SRX3098193	RUNX1T1	7014	11.3933	10.2187	3.51695
ERX157273	E2F7	960	11.3445	9.41461	7.80822
SRX1304579	JMJD1C	19765	11.1099	9.94687	3.22564
SRX4941323	XBP1	6275	11.0803	9.91794	4.0678
SRX1023792	SPI1	114884	11.0688	9.90711	1.49826
SRX663450	DMC1	5204	11.0591	8.52198	3.55968
SRX150509	BHLHE40	20720	11.0236	9.8659	2.48481
SRX359880	ATF2	7440	10.9795	9.82378	2.56271
SRX150664	FOS	33414	10.9709	9.81584	2.93488
SRX100379	PAX5	8662	10.6972	9.55702	3.35476
SRX6060974	KLF5	12605	10.6845	9.54495	2.25989
SRX5600893	OLIG2	9565	10.669	9.53072	2.69646
SRX190406	TFAP2C	32504	10.5824	9.44916	2.02746
SRX3230386	HMGXB3	12011	10.5457	8.11438	0.548649
SRX100505	HNF4A	21265	10.5133	9.38441	0.39857
SRX150692	ZNF143	34518	10.4125	9.29342	2.03824
SRX1091551	TFAP2A	46373	10.3534	9.23673	1.63842
SRX2436050	OTX2	20578	10.2818	8.4128	3.19427
SRX4708083	RBM22	5630	10.2803	9.16603	3.9548
SRX3751778	DDIT3	16149	10.1819	9.07299	3.55932
SRX100431	EBF1	33155	10.1732	9.06547	2.31151
SRX035160	BCL6	5293	10.0061	8.90424	3.89831
SRX5359052	RORC	15195	9.91821	7.62914	2.30781
SRX151230	NIPBL	2515	9.89664	8.06043	5.0363
SRX037417	PRAME	3166	9.89423	8.79872	9.9661
SRX190292	USF1	16853	9.87303	8.7781	2.35131
SRX5514042	MED12	4251	9.67148	7.84567	3.86507
SRX666557	ARNT	39680	9.65774	8.57856	1.58192
SRX4708089	NONO	3621	9.64528	8.56775	3.61091
SRX5904135	TCF21	27528	9.64049	8.56406	2.69119
SRX366792	BRD3	8308	9.63816	8.56228	2.77877
SRX3927290	DPF2	28332	9.62922	8.55608	2.5886
SRX3256864	PCGF1	17367	9.62328	8.55068	1.68165
SRX1013334	SMC1A	61940	9.61787	8.54596	1.65901
SRX2043232	PBX1	23666	9.58824	8.51727	2.23446
SRX266856	FOXA2	18089	9.58482	8.51439	2.05979
SRX4708110	RBM25	36082	9.56254	8.49319	2.13919
SRX265220	MYH11	6083	9.54723	7.31648	1.91167
SRX037419	NFYB	10230	9.37974	8.32106	3.06178
SRX476921	SNAI2	28313	9.34022	8.28417	1.80438
SRX4937327	ATXN7L3	1235	9.28591	8.23403	5.81356
SRX150626	CCNT2	11581	9.27305	8.22244	2.26881
SRX3230383	FOXK1	18104	9.00765	7.25281	1.73963
SRX6602363	ARNTL	7799	8.923	7.89238	2.44861
SRX2993669	NR5A1	10269	8.87789	7.84875	2.26502
SRX1873456	LEO1	11195	8.81199	7.78678	2.47834
SRX4708080	PRPF4	2378	8.79115	7.76691	5.04237
SRX4708020	HNRNPC	9988	8.68286	7.66625	1.94145
SRX023649	GATAD1	3092	8.68229	7.66625	5.57627
SRX7677759	XRN2	2915	8.62489	7.61407	3.9548
SRX160847	IRF2	2106	8.61844	5.37229	15.6134
SRX150721	UBTF	9835	8.57214	7.56368	2.54237
SRX3460917	IKZF1	31792	8.50693	7.5036	2.10923
SRX190194	GATA3	67160	8.46864	7.46763	2.09481
SRX150631	BRCA1	6434	8.36155	7.36649	3.88889
SRX3990567	ASUN	7482	8.29967	7.30869	2.58583
SRX6370188	CBX7	5196	8.28835	6.61123	0.167319
SRX1998422	MYOD1	23033	8.19439	7.20701	2.71186
SRX2837384	RELB	17301	8.16013	7.17498	2.80431
SRX378797	CDK6	1629	8.15956	7.17485	6.22881
SRX5136353	RTA	2031	8.11977	6.05475	3.82095
SRX2731653	HOXC5	16248	8.09838	7.11545	3.35298
SRX4786545	TET2	5613	7.99005	7.01414	3.39753
SRX1042046	BPTF	4073	7.91441	6.94284	4.00424
SRX4705113	CEBPA	95986	7.87843	6.90815	1.52799
SRX5888973	SMARCB1	3097	7.86965	6.90194	4.96148
SRX3256865	RYBP	6442	7.66657	5.64932	1.89414
SRX5504130	HNF1B	10458	7.62854	6.67471	2.52499
SRX2555289	HAND2	39215	7.55864	6.61098	2.56528
SRX4714469	GTF3C2	6913	7.48209	6.53809	2.92373
SRX3927285	BRD7	13903	7.46289	6.5201	3.16384
SRX359946	NFYC	2109	7.41125	5.82885	4.33356
SRX186626	ZNF384	14016	7.36998	6.43161	2.86382
SRX150657	RCOR1	11410	7.23357	6.29996	2.76836
SRX3962742	LMNA	23303	7.12924	6.20035	2.20678
SRX644728	SCML2	1911	7.11963	5.18829	0.213759
SRX4708081	FIP1L1	3304	7.07059	6.14611	3.55932
SRX359887	GLI2	4582	7.029	5.12985	0.480622
SRX2731658	PBX4	76745	6.99851	6.07775	1.77268
SRX3642947	PRMT1	13741	6.91577	6.00111	4.19817
SRX4708094	XRCC5	9215	6.8544	5.94163	3.22034
SRX190335	SIX5	4368	6.73743	5.83101	5.14124
SRX5124040	POU2F1	7187	6.73708	4.91074	0.386667
SRX4059544	EHF	9536	6.73044	5.82476	3.98305
SRX150406	ELK1	3324	6.70011	5.79739	6.10169
SRX356544	STAG1	36091	6.66718	5.76593	1.86205
SRX3230396	PRDM10	30478	6.59444	5.10185	1.36268
SRX4708093	TARDBP	2754	6.56214	5.66672	4.25141
SRX4679524	ATRX	8949	6.54177	5.64923	2.75424
SRX1058474	EP400	2978	6.52952	5.63878	4.53005
SRX1491252	TCF4	48300	6.51046	5.62115	1.70634
SRX4343449	ARID4B	2016	6.42768	4.95832	4.29452
SRX194577	NR2F2	16415	6.3891	5.50933	2.09909
SRX3075718	DNMT3A	17527	6.34629	4.88588	0.443649
SRX3591825	MEF2C	33362	6.23377	5.36297	2.09372
SRX3703140	MEF2B	16411	6.22351	5.35339	2.65926
SRX100447	SP2	2665	6.21256	5.34347	7.11864
SRX3927287	GLTSCR1	9357	6.20421	5.3358	3.41974
SRX190336	NFIC	33454	6.18685	5.3198	2.21109
SRX3230395	PAXIP1	9446	6.16268	5.29765	0.3698
SRX2900608	HIC1	6977	6.1275	5.26584	3.92438
SRX1721490	ETV1	11838	6.1275	5.26584	3.92438
SRX6878596	CREB5	7172	6.10745	4.6801	0.0650685
SRX2765965	HMGB2	3547	6.04608	4.35191	0.407997
SRX4342283	AHR	3176	6.02985	5.17318	4.05367
SRX100497	RXRA	13022	5.98106	5.12637	0.469877
SRX1021630	DAXX	24986	5.94587	5.09381	2.40678
SRX5183151	BACH1	3684	5.93958	5.08948	8.00847
SRX190185	MTA3	13264	5.92656	5.07711	3.05085
SRX3460916	IKZF3	12788	5.91528	5.06681	2.57062
SRX2470089	PITX3	10811	5.8981	5.05092	6.12994
SRX3230397	PROX1	22274	5.89743	5.05058	0.515844
SRX4708086	AGO1	3140	5.87803	5.03362	5.59322
SRX100554	BCLAF1	17412	5.87282	5.02951	2.37288
SRX190362	CEBPD	12494	5.86976	5.02774	2.44479
SRX3230403	TCF25	21029	5.8404	4.99933	1.98459
SRX3460918	MTA2	9590	5.8241	4.98399	3.08475
SRX317574	JARID2	8371	5.7952	4.40802	0.370492
SRX1538763	NR1H3	20771	5.78576	4.94896	2.03064
SRX1538759	NR1H2	7653	5.78526	4.94896	2.91217
SRX3230391	KLF10	10016	5.77063	4.93528	2.15716
ERX3266635	PAX8	13273	5.69969	4.87028	2.99435
SRX4345363	JUNB	5037	5.64185	4.81554	4.61394
SRX3931058	GRHL2	22555	5.63847	3.34575	0.338583
SRX573036	ELL2	1175	5.61582	4.79228	5.9322
SRX2900152	KMT2C	6899	5.59581	4.77563	2.76836
SRX190288	ZBTB33	4622	5.50354	4.6891	4.09861
SRX150640	USF2	9202	5.50101	4.68718	2.70508
SRX359886	ETV5	4654	5.48922	3.90965	0.435435
SRX5725262	MGA	4024	5.46747	4.65633	3.55932
SRX2059877	MGEA5	5083	5.46747	4.65633	3.55932
SRX4708071	HNRNPL	2366	5.37467	4.57003	4.48211
SRX2281250	AFF1	4702	5.32038	3.77111	1.83326
SRX246954	ERCC2	770	5.30349	3.75881	0.10688
SRX4650954	SUZ12	763	5.3001	3.96241	0
SRX6800702	IRF4	8092	5.25283	2.54934	3.46195
SRX150732	TBL1XR1	6802	5.25243	4.46081	3.99076
SRX3189055	APC	4993	5.24852	4.45719	2.99732
SRX3230417	ZNF335	11560	5.24397	3.91619	1.8089
SRX4708062	SRSF3	951	5.21106	4.422	9.09605
SRX190351	TEAD4	34620	5.17866	4.3927	1.76271
SRX5930125	KAT2A	1166	5.08186	3.76853	6.14897
SRX831873	STAT5B	6654	5.08107	4.29959	4.74576
SRX367641	GATA4	43321	5.04236	4.26586	1.52223
SRX028645	ELK4	1315	5.02348	3.55416	0.309868
SRX3230379	CBX5	13215	5.00881	4.23369	1.87333
SRX1653203	NR4A1	10268	4.92988	4.15967	4.0339
SRX116463	KDM4A	14584	4.89501	4.12723	1.53885
SRX4708037	RBM39	7400	4.86169	4.09526	2.37288
SRX4708039	AGO2	14755	4.85779	4.0919	1.61411
SRX244190	BACH2	3817	4.8306	4.06818	3.65819
SRX130610	NCOR2	5636	4.82665	4.06556	4.59746
SRX128194	DCP1A	2138	4.82132	4.0605	3.07079
SRX5341942	CASZ1	7750	4.75792	4.00447	3.77504
SRX190231	BCL3	5790	4.75792	4.00447	3.77504
SRX3230415	ZNF331	28042	4.74547	3.46848	1.37716
SRX1041182	ATF4	7543	4.74265	3.98972	3.30508
SRX5598318	MYOCD	12181	4.73688	3.30673	1.91777
SRX1389376	KLF4	5729	4.72979	2.14639	7.3624
SRX4493017	GFI1B	2948	4.67397	3.40703	2.77192
SRX2140216	CCND2	2797	4.66482	3.91939	3.46806
SRX4708066	U2AF1	1198	4.61823	3.8751	8.30508
ERX223316	MAPK1	2481	4.6	3.85941	3.001
SRX360059	ZNF280D	1283	4.58098	3.17806	0.324984
SRX3436561	SSRP1	1586	4.54759	3.14576	0.261261
SRX366169	NKX2-1	36592	4.53565	3.79959	1.78939
SRX1968078	BCL11B	2394	4.51176	3.78119	5.14124
SRX3824044	KMT2B	11751	4.46763	3.74247	2.22907
SRX190177	STAT5A	6934	4.45166	3.07123	0.426268
SRX2652436	ZBTB48	1793	4.44395	3.06664	6.07432
SRX3230377	ARID5B	53796	4.43051	3.19173	1.23521
SRX5771378	SUPT6H	959	4.41791	3.69689	10.678
SRX518673	BATF	2454	4.41791	3.69689	10.678
SRX306184	ICE1	5429	4.39044	3.67135	3.08475
SRX5409710	NETO2	8892	4.38137	3.66324	2.93121
SRX2578893	NCOA1	3364	4.3662	3.00815	4.25483
SRX3230405	UBP1	2947	4.36358	3.1314	4.91918
SRX5138659	ETV2	512	4.33267	2.98925	0
SRX246953	ERCC3	889	4.32593	2.98346	0.170388
SRX150493	MAFK	2191	4.28531	3.57434	18.9831
SRX4708087	SAFB	3201	4.24146	2.91218	1.98009
SRX6976723	TEAD1	8002	4.1996	3.49892	5.45763
SRX359934	GMEB2	1444	4.1827	2.96723	3.5869
SRX4708075	PCBP1	2564	4.16506	3.46697	3.00565
SRX2582161	GRHL3	2658	4.16345	2.85501	4.57207
ERX470436	NRIP1	17496	4.15419	2.85102	1.67954
SRX1389380	ELF3	20659	4.12003	1.65203	2.18554
SRX118012	NCOR1	1727	4.08732	2.88672	3.16233
SRX2431535	POU5F1	704	4.07057	2.8724	0.223092
SRX4890469	LDB1	11874	4.05719	3.36589	2.61017
SRX020507	ESR2	5029	4.03585	2.75566	3.37027
SRX882965	5-mC	66592	3.99397	3.30739	1.43008
SRX295036	MECP2	1445	3.98322	3.29843	6.22881
SRX4815188	CTNNB1	1987	3.94883	2.76729	5.27055
SRX186616	ZMIZ1	5134	3.94312	3.26387	2.92655
SRX2642373	HOXB13	16281	3.93474	2.67794	0.363217
SRX3768261	PLAG1	6864	3.90696	2.6564	1.58904
SRX6686395	MTF2	2067	3.88952	2.71492	0.125489
SRX1514281	LYL1	12904	3.85026	3.17799	2.55085
SRX100556	MEF2A	12908	3.84186	3.17129	2.8178
SRX1819616	ZMYND8	5843	3.83901	3.16911	2.32542
SRX3230407	ZBTB21	5992	3.8121	2.57551	0.498771
SRX2505193	MTOR	42544	3.76011	3.09726	1.66102
SRX2837388	NFKB1	2566	3.74629	3.08471	7.11864
SRX4815194	TLE3	22361	3.72831	3.06884	2.08526
SRX359930	E2F8	856	3.71599	2.56356	4.45068
SRX4017892	TCF7	15350	3.6711	3.0181	1.85704
SRX4708013	SRSF1	2574	3.64019	2.98966	2.9661
SRX2382329	EBF3	25190	3.62517	2.97578	2.0339
SRX4708022	HNRNPK	9000	3.61092	2.96245	1.87623
SRX3205374	TP63	16241	3.59857	2.95071	2.07627
SRX100398	FOXP2	3390	3.59209	2.94587	3.85593
SRX150656	ZNF263	25697	3.50221	2.86226	1.47674
SRX288274	GATA6	7532	3.48329	2.84515	1.93577
SRX5141102	IRF8	4250	3.45595	1.17358	4.41744
SRX023657	C17orf49	934	3.44321	2.81182	inf
SRX644729	BMI1	612	3.43887	2.27772	0.0653153
SRX3942991	ZNF341	2891	3.34963	2.72759	3.12789
SRX4708029	FUS	2836	3.32869	2.1914	1.73796
SRX1538764	PPARG	17133	3.29223	0.287331	4.08166
SRX757326	YAP1	49034	3.28742	2.20034	0.527055
SRX2731586	ONECUT2	2656	3.26493	2.6494	3.32203
SRX1962094	MYF5	7672	3.23576	2.12307	0.592617
SRX392040	LMNB1	6190	3.23162	2.12028	0.457207
SRX3142682	ILF3	4246	3.22453	2.61241	2.79661
SRX130108	CTBP1	3780	3.20515	2.59437	4.15254
SRX5661979	VDR	1880	3.18012	2.57492	6.32768
SRX014766	MethylCap	11306	3.16715	0.54646	0
SRX150355	ARID3A	13508	3.14719	2.54605	0.515844
SRX150706	SREBF1	1969	3.11437	2.02654	0.479868
SRX016976	TP73	3425	3.09423	2.49966	inf
SRX5441328	PCF11	1189	3.06536	2.47277	14.2373
SRX194576	GREB1	1107	3.06071	1.98804	12.5405
SRX2548300	BATF3	15924	3.04836	2.45847	3.20339
SRX610813	DDX5	329818	3.0333	1.97743	1.22399
SRX3797278	ZNF768	2739	2.97203	1.91253	3.23311
SRX1389377	KLF6	2363	2.91957	2.34308	2.73794
SRX3599222	ZBTB16	4010	2.90264	2.33133	5.9322
SRX3040157	STAG2	21935	2.89271	2.32174	1.67498
SRX3230418	ZNF544	8678	2.87722	2.30813	1.85983
SRX1091546	NR2F1	47078	2.86371	2.29616	1.44856
SRX670629	ELK3	2099	2.85381	1.81476	0.536273
SRX3230381	ERF	6279	2.85154	1.82397	1.86947
SRX2900095	BAP1	2926	2.83522	2.26936	3.08475
SRX7122002	GRHL1	4874	2.82891	1.40167	0.188101
SRX610775	CSNK2A1	1103	2.82891	1.40167	0.188101
SRX4815184	EN1	9452	2.82234	1.3973	0.286493
SRX3160998	BCL11A	3413	2.81155	2.24772	2.76836
SRX150649	IRF3	1090	2.8058	1.77802	0.247511
SRX346924	MITF	8578	2.79441	2.2326	2.31044
SRX1530266	YY2	1708	2.76283	2.20487	13.0508
SRX961218	VSV-G	1247	2.7463	2.19132	inf
SRX2837386	REL	4453	2.73006	2.17624	2.53107
SRX204163	SUMO1	9051	2.71662	2.16398	2.05346
SRX1885191	PIAS1	10089	2.716	0.738462	0
SRX099405	RBL1	2513	2.7076	1.69727	3.31849
SRX5771668	SOX2	19596	2.69478	1.31145	0.237008
SRX814233	PAX6	1480	2.69386	2.14348	4.27119
SRX3506185	Pan-acetyllysine	5277	2.69149	1.68351	1.73733
SRX4708030	TAF15	2852	2.68016	2.13093	2.30697
SRX3082734	ZIC2	980	2.65879	2.11248	4.74576
SRX2245439	ZEB1	1181	2.65879	2.11248	4.74576
SRX100453	THAP1	2684	2.62581	2.08434	2.9661
SRX5426120	EPOP	598	2.61989	1.62689	0
SRX1478544	SIX2	26560	2.57972	0.706943	2.28488
SRX359924	BARX1	825	2.57383	1.58646	3.01174
SRX092451	EBNA2	3462	2.56883	1.58341	0.261261
SRX4663589	NCOA3	16246	2.54131	0.121078	0.174107
SRX7677763	DCP2	2359	2.53213	1.55142	0.310032
SRX2881137	NANOG	21190	2.52402	1.20387	0.225722
SRX150537	SETDB1	18723	2.52194	1.54197	2.66781
SRX306179	ZC3H8	433	2.51485	1.53981	0
SRX2862488	DNMT3B	1129	2.49754	1.52672	inf
SRX2250891	TFEB	1900	2.46209	1.93681	11.8644
SRX4345359	NFATC2	2114	2.4535	1.93053	4.0339
SRX3372012	FOXF1	5147	2.44106	1.16339	0.112861
SRX5975315	CDK12	929	2.39942	1.88466	inf
SRX3460920	POU2AF1	1272	2.37824	1.12391	0.0677165
SRX1293534	PSIP1	3701	2.37666	1.86411	2.13559
SRX5441331	CPSF3	831	2.36158	1.42652	0.335907
SRX3098188	MECOM	2958	2.36111	1.85129	5.14124
SRX190199	SP4	3663	2.35695	1.84788	2.37288
SRX3230399	RUVBL1	1837	2.34431	1.83687	3.22034
SRX6371943	BRCA2	2124	2.32677	1.8211	2.90019
SRX4389612	CBX4	379	2.32335	1.37687	0.0836595
SRX5232045	INSR	964	2.31505	1.37026	inf
SRX097106	SMAD1	19266	2.31225	0	inf
SRX4107930	SKP2	23593	2.27844	0.121078	0.08125
SRX6927199	THAP11	1384	2.24997	1.3198	4.48973
SRX1058477	MCPV ST	3884	2.24486	1.0614	8.12598
SRX543180	ZNF750	12741	2.21972	0.582856	2.17608
SRX1424884	MLLT1	595	2.21384	0.582856	0
SRX4802344	EPAS1	3069	2.20356	1.04088	0.193476
SRX5444515	DOT1L	342	2.19079	1.29983	0.0870871
SRX471210	MBD2	1051	2.17914	1.26846	0
SRX084521	ETV4	458	2.17914	1.26846	0
SRX1426074	PHF2	541	2.16369	1.67523	10.678
SRX4717807	TCEA2	306	2.15345	1.2745	0
SRX668219	ZNF92	12131	2.13502	1.25968	1.71453
SRX3091904	ZNF711	2545	2.12089	1.63793	2.76836
SRX682385	LMO2	11701	2.12031	1.63777	2.5886
SRX035159	EOMES	46952	2.11408	0	0
SRX5300516	PDX1	9075	2.08565	0.97052	0.253937
SRX3230409	ZCCHC11	3544	2.07656	1.21284	0.56228
SRX2555293	ISL1	23166	2.06904	0.195513	0.346965
SRX041289	STAT4	1545	2.06153	0.482302	3.80814
SRX481485	PCGF2	1170	2.05976	1.58402	0.169492
SRX150675	NR2C2	1683	2.05752	1.58274	3.36158
SRX1042048	SETD1A	1541	2.05752	1.58274	3.36158
SRX6435428	PPP1R10	332	2.05358	1.58154	inf
SRX4643714	MAPK14	198	2.05358	1.58154	inf
SRX359976	ZBTB10	243	2.05358	1.58154	inf
SRX023650	CCDC101	504	2.04584	1.1565	5.27055
SRX1117697	KDM5C	1911	2.02992	1.14737	2.76076
SRX3345960	NAB2	1119	2.02347	0.477028	0
SRX2941476	PBXIP1	3020	2.02347	0.477028	0
SRX1070427	ORC2	3252	2.02295	1.55472	2.61017
SRX318858	ZBTB17	2685	2.00053	1.53459	2.21469
SRX1690207	TWIST1	13295	1.99517	1.52964	1.9774
SRX150599	MAFF	18355	1.97026	0.89623	0.366798
SRX3230398	RREB1	17070	1.96012	0.453313	0.51775
SRX4154203	ZFP64	8224	1.95228	0.259047	0.114583
SRX150442	ZKSCAN1	2047	1.94601	1.11593	2.52553
SRX490262	KDM6B	5717	1.94068	1.11277	0.554384
SRX180379	NKX3-1	17992	1.91971	0.865307	0.338583
SRX4708063	SRSF4	518	1.91395	1.45878	3.85593
SRX5486412	ZIC5	3766	1.90621	1.0928	1.56757
SRX1466274	PRMT5	799	1.89902	1.08702	0.097973
SRX5394928	ATOH1	10093	1.88328	0.434941	5.232
SRX181191	NME2	20628	1.8721	0.43208	0.218
SRX2770850	MAF	17289	1.87133	0.422554	0.292934
SRX366173	SMAD4	1609	1.86824	1.41842	9.49153
SRX3230413	ZNF219	36678	1.84591	0.998234	1.17123
SRX3230408	ZC3H4	2681	1.83281	0.827052	0.300962
SRX107284	DUX4	66806	1.82645	0	inf
SRX4179992	JDP2	709	1.81974	1.37751	5.9322
SRX3768737	MLLT3	355	1.81974	1.37751	5.9322
SRX017709	KAT5	539	1.79808	0.965539	inf
SRX646132	EZH1	649	1.79277	1.00938	0
SRX1322298	EBNA1	942	1.79277	1.00938	0
SRX4705111	CHAF1A	1696	1.78352	0.955395	0.413376
SRX3230414	ZNF281	19267	1.77332	0.806211	0.588839
SRX159134	ZNF76	2747	1.76523	0	inf
SRX1901489	MLL-AF4	1296	1.76102	1.32687	3.32203
SRX150700	ESRRA	718	1.76027	1.32625	0
SRX3581504	CHD7	11376	1.75261	0.798072	0.225722
SRX316957	ZMYND11	616	1.74004	0.919852	0
SRX360062	ZNF83	2326	1.7251	1.29394	2.50471
SRX3542260	TBX2	5135	1.71945	0.371056	0.228488
SRX4096861	GATAD2A	497	1.70877	1.28635	inf
SRX3737117	CSTF3	254	1.70877	1.28635	inf
SRX150582	ZNF274	1454	1.70877	1.28635	inf
SRX5930141	HDAC3	4549	1.70376	0.121078	0.101562
SRX4107934	DTL	21050	1.70376	0.121078	0.101562
ERX1825295	CBFA2T3	6827	1.69997	0.139036	0.159026
SRX865410	CIITA	754	1.68677	0.371056	inf
SRX2837389	NFKB2	4882	1.67464	1.25634	2.27401
SRX753142	GTF2I	8181	1.67263	0.368939	0.3488
SRX5771672	SOX17	16396	1.63982	0.238757	0.138095
SRX4096882	TRPS1	3746	1.63164	1.21766	2.9661
SRX3124570	FXR2	4440	1.62442	0.890844	0.463145
SRX190196	MBD4	3999	1.62442	0.890844	0.463145
SRX026264	CDX2	4446	1.61543	0.720214	0.29626
SRX3020568	PHIP	1898	1.60795	0.823059	2.10822
SRX3445799	INO80	1048	1.59317	0	8.42857
SRX1674510	GATAD2B	2817	1.59092	1.18369	3.9548
SRX1066865	BANP	4872	1.58437	1.17785	0.19774
SRX3230404	THRA	23885	1.57661	0.797497	1.27162
SRX481483	PRKDC	1152	1.57653	1.17317	8.30508
SRX4708026	PTBP1	727	1.57653	1.17317	8.30508
SRX3103112	SIRT6	613	1.57653	1.17317	8.30508
SRX3230411	ZMYM3	10376	1.57313	0.339828	0.3815
SRX4548329	TRP47	40123	1.55879	0.841891	1.22507
SRX2533043	SIRT1	4007	1.55715	0.785399	0.117123
SRX377963	CHD4	1346	1.55423	0.840644	0.414944
SRX1998425	MYOG	4969	1.54164	1.14522	3.08475
SRX3841273	PYGO2	8156	1.53333	0.162743	0.211538
SRX011575	TAF2	247	1.5191	0.110255	0
SRX150642	ZNF217	5171	1.51188	0	0
SRX728769	CDC73	899	1.478	0.0568954	0
SRX3230412	ZNF12	11837	1.46303	0.771859	0.72271
SRX502808	HIRA	634	1.4328	0.75653	0
SRX378020	KSHV LANA	918	1.4328	0.75653	0
SRX1393088	CLOCK	190	1.4328	0.75653	0
SRX4192132	XRCC4	978	1.42856	0.682534	7.0274
SRX2321776	NKX2-5	2528	1.42476	0.752188	inf
SRX3230393	NPAS2	1409	1.42278	0.678717	4.39212
SRX3230419	ZSCAN29	3339	1.38878	1.01176	1.94915
SRX150702	PPARGC1A	219	1.36499	0.995476	inf
SRX150571	WRNIP1	786	1.36499	0.995476	inf
SRX1293535	ASH1L	699	1.36499	0.995476	inf
SRX4708021	HNRNPH1	778	1.35761	0.629022	0.372665
SRX684516	T	3125	1.34013	0.260498	0
SRX150634	PRDM1	3167	1.32908	0.267961	2.58953
SRX688848	ASH2L	2474	1.32603	0.267961	6.85465
SRX593748	SFPQ	95292	1.31326	0.260231	0.792093
SRX497418	PRDM11	2598	1.30418	0.944368	1.85381
SRX5426124	AEBP2	224	1.30259	0.596697	0
SRX5299359	PHC1	264	1.30259	0.596697	0
SRX2023742	TBX5	128	1.30259	0.596697	0
SRX128191	TTF2	552	1.30259	0.596697	0
SRX4882227	HOXB8	1438	1.29808	0.562147	0.112861
SRX248766	ASF1A	927	1.29808	0.562147	0.112861
SRX1044121	ASCL1	4546	1.29546	0.662361	2.09009
SRX2911576	PHOX2B	18106	1.29128	0.936963	2.13559
SRX4708076	PCBP2	466	1.28956	0.936963	7.11864
SRX359962	TERF1	555	1.28956	0.936963	7.11864
SRX3144981	GFI1	3004	1.28323	0.245428	0.145333
SRX3401276	CTBP2	3276	1.26926	0.137331	inf
SRX673718	Biotin	3437	1.21103	0.526233	0.386952
SRX6686385	PHF19	290	1.20162	0.526233	0
SRX6054277	HDAC4	1587	1.20162	0.526233	0
SRX182683	PALB2	186	1.20162	0.526233	0
SRX143299	SNAPC1	523	1.20162	0.526233	0
ERX159252	MAFG	347	1.19473	0.525411	6.44178
SRX276780	RING1	12297	1.17565	0.0441178	0.636103
SRX3230400	SIX4	7932	1.17159	0.154764	0.251082
SRX2589941	MPHOSPH8	258	1.14319	0.195792	inf
SRX5165474	Cas9	2190	1.12929	0.79626	3.55932
SRX118011	TBL1Y	1386	1.12424	0.794108	2.61017
SRX986358	HNF1A	763	1.11835	0.789954	0.169492
SRX117807	VEZF1	2601	1.11835	0.789954	0.169492
SRX023135	PRDM14	3152	1.10461	0.0353255	0.381662
SRX4708019	U2AF2	686	1.10354	0.108501	0
SRX2548288	HBZ	605	1.10354	0.108501	0
SRX2378693	AHRR	871	1.10354	0.108501	0
SRX1772417	NEDD4	756	1.09455	0.0353255	0.106017
SRX3089115	SMARCA2	410	1.08548	0.448428	0.292808
SRX377961	ZFHX4	319	1.07354	0.507088	0
SRX1819612	KDM5D	3327	1.07224	0.749646	2.22458
SRX111321	HOXC9	8959	1.04947	0.492374	0.427518
SRX540850	ALKBH3	586	1.04841	0.424469	inf
SRX4346765	SALL3	307	1.02222	0.716375	inf
SRX2164790	SPDEF	309	1.02222	0.716375	inf
SRX027273	SMARCC2	445	1.02222	0.716375	inf
SRX2207928	PSMB5	350	1.00863	0.709621	5.9322
SRX4466279	ETV6	3796	1.00451	0.394549	0.390411
SRX6371919	MED25	845	1.00183	0.175566	0
SRX150750	HOXA9	823	1.00183	0.175566	0
SRX359919	SOX9	606	0.985444	0.447422	0.457207
SRX4708025	HNRNPUL1	1720	0.982407	0.137814	0
SRX4107936	CUL4A	25534	0.97336	0.162296	0.594545
SRX1616412	GTF3C5	2693	0.963577	0.668403	1.89831
SRX064484	FOXH1	4279	0.955119	0	0
SRX212445	FOXP3	586	0.949311	0.420493	0.391892
SRX5089785	SATB1	18675	0.94816	0.39327	0.338583
SRX3230392	MTA1	9719	0.933478	0.155096	0.498286
SRX3230390	KDM3A	1631	0.927935	0.636828	2.37288
SRX186609	CUX1	2637	0.91196	0.624349	3.16384
SRX1140481	KDM3B	1245	0.904116	0.390626	3.52703
SRX017710	HDAC6	429	0.902059	0.155096	inf
SRX3230410	ZHX3	1818	0.894812	0.324423	2.22534
SRX2207926	ERCC6	2080	0.889393	0.604986	0
SRX204180	PIAS4	1357	0.889393	0.604986	0
SRX144718	ORC1	348	0.889393	0.604986	0
SRX3881591	FOXN3	2868	0.879382	0.596833	0.19774
SRX2589927	MORC2	339	0.869348	0.372017	inf
SRX235055	CRY1	1359	0.869348	0.372017	inf
SRX758029	TOP1	2425	0.866778	0.311191	0
SRX702070	ZFP42	118	0.866778	0.311191	0
SRX2733342	MAML1	538	0.866778	0.311191	0
SRX116415	CBX8	305	0.866778	0.311191	0
ERX2552545	CIC	649	0.866778	0.311191	0
SRX833401	LEF1	1972	0.866064	0	inf
SRX023652	TRRAP	602	0.865519	0.122339	inf
SRX4143035	POU2F3	29676	0.860886	0	inf
SRX4937349	MED16	642	0.839544	0.298001	0.195205
SRX392293	PRKCQ	389	0.839544	0.298001	0.195205
SRX017701	KAT8	379	0.822093	0.549145	3.55932
SRX5716454	SOX3	446	0.818149	0.2852	0.35137
SRX6852820	POU3F2	365	0.785685	0.267287	4.68493
SRX2862486	TET1	614	0.785685	0.267287	4.68493
SRX7887594	YBX1	2242	0.759602	0.0629737	inf
SRX5527890	UPF1	385	0.757109	0.0271308	0
SRX4708095	CCAR2	499	0.757109	0.0271308	0
SRX4420234	N6AMT1	115	0.757109	0.0271308	0
SRX3737114	SLBP	303	0.757109	0.0271308	0
SRX2935292	8-Hydroxydeoxyguanosine	1165	0.757109	0.0271308	0
SRX268884	HMBOX1	711	0.757109	0.0271308	0
SRX150753	MEIS1	569	0.757109	0.0271308	0
SRX150562	ZZZ3	746	0.757109	0.0271308	0
SRX093541	SUPT20H	302	0.757109	0.0271308	0
SRX814234	LHX2	3662	0.73699	0.234231	0.390411
SRX1076935	LMTK3	907	0.735582	0.48006	4.74576
SRX738355	ZNF644	1896	0.730235	0.0993998	0
ERX2734535	LIG4	1091	0.730235	0.0993998	0
SRX6054279	MEF2D	620	0.714993	0.293306	0
SRX5547229	YEATS4	544	0.714993	0.293306	0
SRX5342001	HSP90B1	104	0.714993	0.293306	0
SRX3686695	SOX21	463	0.714993	0.293306	0
SRX359931	ELF2	131	0.714993	0.293306	0
SRX3124569	FXR1	358	0.714993	0.293306	0
SRX2652430	ZNF532	235	0.714993	0.293306	0
SRX2533318	BRF1	751	0.714993	0.293306	0
SRX1035585	MAML3	1500	0.714993	0.293306	0
SRX018654	pFM2	1651	0.714993	0.293306	0
SRX5930146	SOX8	826	0.690196	0	0
SRX4708031	SNRNP70	303	0.690196	0	0
SRX3888135	SALL4	929	0.689842	0.257159	inf
SRX7522858	BCL9	349	0.680477	0.447655	inf
SRX2453442	NLRP2	472	0.680477	0.447655	inf
SRX218221	HSF2	493	0.680477	0.447655	inf
SRX194192	TET3	111	0.680477	0.447655	inf
SRX186615	ZC3H11A	664	0.680477	0.447655	inf
SRX150354	CEBPZ	778	0.680477	0.447655	inf
SRX131372	NOS2	537	0.680477	0.447655	inf
SRX882971	5-hmC	1803	0.665722	0.101651	0
SRX530186	NR1H4	880	0.665722	0.101651	0
SRX2628189	HAND1	5641	0.646798	0.17687	0.488014
SRX1295734	CHAT	2612	0.645365	0.416383	0.237288
SRX883578	WWTR1	5239	0.632421	0.168119	0.627446
SRX3230416	ZNF334	1403	0.619926	0.055203	3.80814
SRX4415493	HAT1	425	0.59698	0.243612	0
SRX360580	RFX2	191	0.59698	0.243612	0
SRX290878	EBNA3	1843	0.59698	0.243612	0
SRX2373980	TAZ	248	0.59698	0.243612	0
SRX1478540	SIX1	597	0.59698	0.243612	0
SRX016556	BDP1	631	0.59698	0.243612	0
SRX396284	C17orf96	88	0.584885	0.219765	inf
SRX360063	ZNF84	330	0.539269	0.0696903	0
SRX032595	HMGN1	186	0.539269	0.0696903	0
SRX769982	DYRK1A	513	0.523297	0.118118	inf
SRX359879	ARNT2	299	0.523297	0.118118	inf
SRX2830156	PAX7	1789	0.523297	0.118118	inf
SRX1131597	CBFA2T2	484	0.523297	0.118118	inf
SRX359940	ID3	120	0.520436	0.118118	inf
SRX5503139	IRF9	457	0.495367	0	0.212034
SRX718421	SOX10	1293	0.485554	0	0
SRX4937359	USP22	496	0.485554	0	0
SRX3758833	BrdU	1978	0.485554	0	0
SRX206838	EED	1383	0.485554	0	0
SRX3205372	PITX1	510	0.473096	0.280607	3.55932
SRX2589948	FAM208A	242	0.463757	0	0
SRX2207930	ERCC8	4344	0.451449	0	0.530086
SRX671996	ZNF486	2277	0.432585	0.0785495	0
SRX5431827	TSC1	775	0.432585	0.0785495	0
SRX4420236	TRMT112	126	0.432585	0.0785495	0
SRX2858136	TFCP2	187	0.432585	0.0785495	0
SRX1112996	MAP1LC3B	778	0.432585	0.0785495	0
SRX3536229	MEPCE	401	0.42906	0	inf
SRX150569	BRF2	329	0.42906	0	inf
SRX150110	SNAPC4	433	0.42906	0	inf
SRX150109	SNAPC5	739	0.42906	0	inf
SRX150107	SNAPC2	459	0.42906	0	inf
SRX3445802	MCRS1	406	0.407003	0.11742	3.13514
SRX539686	SPIN1	553	0.376751	0.0244606	inf
SRX423006	PARP1	776	0.376751	0.0244606	inf
SRX2253220	CD74	483	0.376751	0.0244606	inf
SRX738356	WIZ	696	0.364171	0.0348917	0
SRX6058770	TOP2A	1038	0.364171	0.0348917	0
SRX425995	HOXC11	116	0.364171	0.0348917	0
SRX312241	TFAM	508	0.364171	0.0348917	0
SRX277585	FANCD2	222	0.364171	0.0348917	0
SRX204174	UBE2I	661	0.364171	0.0348917	0
SRX186763	CBX2	266	0.364171	0.0348917	0
SRX151945	IRF5	531	0.364171	0.0348917	0
ERX2277499	CSF1R	1551	0.364171	0.0348917	0
SRX4957971	TERF2	159	0.357146	0.117216	0
SRX4615357	ALKBH1	577	0.357146	0.117216	0
SRX396579	CBX6	620	0.357146	0.117216	0
SRX359973	STAT6	52	0.357146	0.117216	0
SRX3520279	DNA2	835	0.357146	0.117216	0
SRX329086	BCL10	827	0.357146	0.117216	0
SRX3216828	NOTCH3	496	0.357146	0.117216	0
SRX306178	ICE2	506	0.357146	0.117216	0
SRX2367969	SP140	239	0.357146	0.117216	0
SRX212433	STAT5	539	0.357146	0.117216	0
SRX1993444	ZSCAN5A	150	0.357146	0.117216	0
SRX1993439	ZSCAN5B	302	0.357146	0.117216	0
SRX1744213	PGBD5	192	0.357146	0.117216	0
SRX1532010	SON	235	0.357146	0.117216	0
SRX1036443	HINFP	304	0.357146	0.117216	0
SRX093192	EGR2	613	0.357146	0.117216	0
SRX059371	L3MBTL2	227	0.357146	0.117216	0
SRX023654	GLYR1	84	0.357146	0.117216	0
SRX017700	KAT2B	149	0.357146	0.117216	0
SRX285743	HOXB7	333	0.346787	0	0
SRX877859	ZNF165	420	0.339738	0.206681	inf
SRX848605	MIF	220	0.339738	0.206681	inf
SRX5431826	BRAF	963	0.339738	0.206681	inf
SRX481455	ARRB1	475	0.339738	0.206681	inf
SRX4394226	SUPT16H	369	0.339738	0.206681	inf
SRX360050	ZBTB24	432	0.339738	0.206681	inf
SRX2453453	TOP2B	320	0.339738	0.206681	inf
SRX148012	ATF7IP	156	0.339738	0.206681	inf
SRX4394214	HDGF2	572	0.331789	0.0387809	0
SRX1993441	ZSCAN5D	475	0.331789	0.0387809	0
SRX1021632	DNMT1	458	0.331789	0.0387809	0
ERX1025941	FOXJ3	313	0.331789	0.0387809	0
SRX2900590	NCOA2	1221	0.298715	0.178782	0
SRX237290	SRCAP	862	0.295229	0.0937361	inf
SRX1048532	ARID1B	91	0.295229	0.0937361	inf
SRX100273	CARM1	268	0.295229	0.0937361	inf
SRX4708088	SAFB2	157	0.273158	0.00243897	inf
SRX359944	MXD3	279	0.273158	0.00243897	inf
SRX359883	DR1	167	0.273158	0.00243897	inf
SRX3520285	ATR	795	0.273158	0.00243897	inf
SRX306176	ELL	206	0.273158	0.00243897	inf
SRX1849499	GUCY1B3	871	0.201339	0.108747	0.39548
SRX5233156	RCOR2	293	0	0	inf
SRX4705127	LMO1	537	0	0	0.872
SRX573000	EBV-ZEBRA	783	0	0	0
SRX118010	GPS2	182	0	0	0
SRX1542105	SRPK1	396	0	0	inf
SRX5179249	SIPA1	360	0	0	inf
SRX4708017	SRSF9	378	0	0	inf
SRX4708016	SRSF7	210	0	0	inf
SRX4559714	ZNF207	463	0	0	1.56757
SRX423003	CDK2	296	0	0	inf
SRX386240	SETX	821	0	0	inf
SRX373874	SOX11	414	0	0	inf
SRX3127729	ZEB2	787	0	0	inf
SRX3113422	MAF1	506	0	0	0.783784
SRX2947201	L3MBTL3	1051	0	0	inf
SRX278609	NR5A2	491	0	0	inf
SRX2541237	COBLL1	881	0	0	inf
SRX2254719	TRF2	872	0	0	inf
SRX188793	SIRT3	297	0	0	inf
SRX1542106	SRPK2	270	0	0	inf
DRX002918	LRIF1	684	0	0	inf
DRX002915	SMCHD1	516	0	0	inf
SRX360011	LCORL	281	0	0	inf
SRX359855	ISL2	394	0	0	inf
SRX3089968	NCOA4	414	0	0	0
SRX359876	NR4A2	486	0	0	inf
SRX359875	NR3C2	504	0	0	inf
SRX359874	NR2F6	563	0	0	inf
SRX359873	NKX6-1	371	0	0	inf
SRX359872	NKX2-8	502	0	0	inf
SRX359871	NHLH1	500	0	0	inf
SRX359869	NEUROD2	360	0	0	inf
SRX359868	MYF6	414	0	0	inf
SRX359867	MTF1	313	0	0	inf
SRX359865	MIXL1	396	0	0	inf
SRX359863	MAFB	519	0	0	inf
SRX359861	LHX5	562	0	0	inf
SRX359860	LHX4	402	0	0	inf
SRX863781	HJURP	204	0	0	inf
SRX853227	MAP2K1	630	0	0	inf
SRX853217	EGFR	646	0	0	inf
SRX847041	CCNT1	229	0	0	inf
SRX821579	MDM2	311	0	0	inf
SRX738220	NUP98	693	0	0	inf
SRX728771	CTR9	433	0	0	inf
SRX6054278	HDAC9	717	0	0	inf
SRX5491542	NPM1	51	0	0	inf
SRX5491540	NUP214	149	0	0	inf
SRX5491534	XPO1	34	0	0	inf
SRX5202661	IRF2BP2	572	0	0	inf
SRX5202470	UBE3A	553	0	0	inf
SRX4671060	BMI	471	0	0	inf
SRX3815844	MCM2	690	0	0	inf
SRX360061	ZNF581	413	0	0	inf
SRX360060	ZNF395	136	0	0	inf
SRX360051	ZBTB39	393	0	0	inf
SRX360027	MYBL1	104	0	0	inf
SRX360025	IRX2	94	0	0	inf
SRX360024	HOXC13	428	0	0	inf
SRX360021	FOXO4	409	0	0	inf
SRX359996	ELF4	485	0	0	inf
SRX359969	PBX2	301	0	0	inf
SRX359967	CAMTA1	120	0	0	inf
SRX359961	TCF7L1	222	0	0	inf
SRX359954	SMAD5	111	0	0	inf
SRX359950	OVOL2	104	0	0	inf
SRX359948	NR1D1	94	0	0	inf
SRX359941	JAZF1	104	0	0	inf
SRX359939	ID2	408	0	0	inf
SRX359938	ID1	90	0	0	inf
SRX359937	HOXC8	137	0	0	inf
SRX359935	HOXB6	397	0	0	inf
SRX359929	E2F2	59	0	0	inf
SRX359926	CASP8AP2	64	0	0	inf
SRX359922	ATF7	291	0	0	inf
SRX359920	AHCTF1	198	0	0	inf
SRX359909	NFAT5	312	0	0	inf
SRX359901	KLF15	308	0	0	inf
SRX359896	HOXD11	323	0	0	inf
SRX359895	HOXB4	365	0	0	inf
SRX359893	HOXA5	77	0	0	inf
SRX359891	HOXA13	538	0	0	inf
SRX359890	HHEX	451	0	0	inf
SRX359889	HEYL	118	0	0	inf
SRX359888	HES4	298	0	0	inf
SRX359881	ATF6	79	0	0	inf
SRX359856	KLF13	300	0	0	inf
SRX359841	HOXA11	408	0	0	inf
SRX3312986	PADI2	850	0	0	inf
SRX3312899	MTHFD1	618	0	0	inf
SRX3040154	ZMYM2	551	0	0	inf
SRX2841999	NUP153	534	0	0	inf
SRX2662143	SMARCE1	445	0	0	inf
SRX254618	SFMBT1	363	0	0	inf
SRX2545998	METTL3	420	0	0	inf
SRX2545070	WDHD1	529	0	0	inf
SRX2453452	RAD51	555	0	0	inf
SRX2207927	PSMD1	1161	0	0	inf
SRX2000343	RARB	347	0	0	inf
SRX186688	WHSC1	277	0	0	inf
SRX184874	SAG	299	0	0	inf
SRX1835126	EWSR1	584	0	0	inf
SRX1772382	DDX11	611	0	0	inf
SRX1757995	FOXR2	306	0	0	inf
SRX1427030	MBD3L2	667	0	0	inf
SRX130268	OGT	266	0	0	inf
SRX1283466	SMN1	544	0	0	inf
SRX1225021	EPCAM	604	0	0	inf
SRX1181992	CHD3	672	0	0	inf
SRX1181990	SMARCA1	720	0	0	inf
SRX1181987	SMARCA5	719	0	0	inf
SRX113585	PCGF6	310	0	0	inf
SRX113584	PCGF5	267	0	0	inf
SRX1022747	WRN	423	0	0	inf
SRX092302	HDAC8	605	0	0	inf
SRX084584	HIV Tat	207	0	0	inf
SRX023661	LRWD1	295	0	0	inf
SRX022741	TDRD3	580	0	0	0.585616
SRX022434	SMC4	213	0	0	inf
DRX000550	PARK7	69	0	0	inf

## Sheet: Table S3c
ID	Antigen	Num of peaks	–Log10 P-val	–Log10 Q-val	Fold Enrichment
SRX6840507	HAP1	15347	17.0336	13.3005	0.176152
SRX6935370	MYCN	14541	16.9572	13.3005	0.385185
SRX2281250	AFF1	4702	15.9877	12.7243	0.206349
SRX6935378	MYC	8699	15.9831	12.7243	0.314815
SRX4172742	GATA1	10034	14.526	11.4133	0.359986
SRX2270409	JMJD6	12958	14.4619	11.4072	0.428883
SRX534844	CHD8	24189	13.7549	10.7971	0.521303
SRX4001483	BRD2	4712	13.5358	10.6466	0.160494
SRX359409	CREBBP	10625	13.5252	10.6466	0.422352
SRX5089551	BRD4	9223	13.2993	10.4555	0.263668
SRX189238	MAX	24112	13.1598	10.3482	0.521911
SRX4727911	TP53BP1	7507	12.9834	10.2017	0.373966
SRX3091909	ZFX	7949	12.4177	9.76098	0.357388
SRX796084	BRPF3	9941	12.2385	9.60297	0.477435
SRX286202	ING5	11258	12.12	9.55119	0.413984
SRX3927290	DPF2	28332	12.1136	9.55119	2.55185
SRX4708118	YY1	12304	12.0801	9.53732	0.460548
SRX186705	PHF8	10447	11.3747	8.93546	0.441726
SRX2323891	KMT2A	5439	11.1872	8.78575	0.26963
SRX2442440	FGFR1	13463	11.0666	8.67705	0.545932
SRX1726514	TFDP1	7570	10.986	8.61931	0.379039
SRX054572	Epitope tags	6557	10.9186	8.5857	0.287638
SRX3436850	RBP1	11971	10.9153	8.5857	0.559862
SRX186645	RBBP5	12069	10.9048	8.5857	0.459395
SRX014782	RARA	5806	10.799	8.50401	5.77778
SRX4213896	LIN9	3467	10.776	8.49035	0.182631
SRX150563	E2F1	6516	10.5469	8.33734	0.361111
SRX4313223	HDAC1	28574	10.5168	8.31492	0.543608
SRX3271002	KDM1A	21825	10.458	8.2639	0.510288
SRX212663	IRF1	4748	10.4113	8.2317	35.6296
SRX1136632	GTF2B	7809	10.3377	8.16634	0.449383
SRX7677723	SUPT5H	17108	10.2544	8.11289	0.625574
SRX359405	EP300	4809	10.1954	8.08481	0.248036
SRX150445	E2F4	2645	10.0508	7.96811	0.151053
SRX4937336	MED1	11426	9.78089	7.76266	0.522989
SRX150676	E2F6	13605	9.74429	7.73664	0.519163
SRX7677719	NELFCD	14898	9.66386	7.67924	0.627709
SRX5574371	SPI1	4859	9.42797	7.47882	7.54321
SRX100495	TAF1	19596	9.29835	7.38398	0.62009
SRX1514953	GFP	32383	9.20139	7.30054	0.644336
SRX5286307	AR	43388	9.09641	7.21661	0.565044
SRX097097	SMAD1	23348	9.04401	7.17955	2.67145
SRX5316104	O-GlcNAc	9339	9.03532	7.17448	0.472041
SRX101303	KAT7	9445	8.9263	7.09565	0.499651
SRX186636	MXI1	29206	8.89925	7.07275	0.609375
SRX3852900	NELFE	9383	8.82957	7.02296	0.544283
SRX396254	TP53	5637	8.75912	6.96766	0.358025
SRX767115	HSF1	10086	8.75809	6.96766	0.38043
SRX186635	NRF1	7757	8.75809	6.96766	0.38043
SRX4561210	EHMT2	11809	8.71104	6.93305	0.529196
SRX4525861	SMARCA4	32296	8.6999	6.92967	2.39439
SRX424010	KDM4C	10434	8.66804	6.90569	0.521237
SRX203391	CDK9	9981	8.53547	6.78991	0.407843
SRX682385	LMO2	11701	8.47452	6.73949	6.32804
SRX3798674	BRCA1	7732	8.4698	6.73736	0.362674
SRX2207918	ATF3	29908	8.41944	6.69214	0.627046
SRX265423	KDM5B	31428	8.33105	6.61634	0.624421
SRX5705802	ETS1	6362	8.17955	6.48897	0.325708
SRX259613	AML1-ETO	9022	8.17351	6.48527	4.41358
SRX3852895	NELFA	7812	8.02323	6.35328	0.522751
SRX3345950	CPSF3L	12122	7.96324	6.29995	0.619048
SRX1212231	FOXA1	46208	7.93521	6.27631	0.288889
SRX5501660	DDX21	6513	7.83866	6.19266	0.315972
SRX367491	ASXL1	13921	7.80207	6.16029	0.587571
SRX2436031	NEUROD1	26440	7.73744	6.10807	0.531922
SRX6384786	MED26	4691	7.65211	6.03678	0.293785
SRX1873456	LEO1	11195	7.62489	6.01231	0.476304
SRX286201	ING2	15235	7.57184	5.97202	0.598817
SRX5600893	OLIG2	9565	7.52907	5.9378	0.51037
SRX7719081	SMAD3	11334	7.52819	5.9378	0.595731
SRX2963102	RUNX1	20896	7.50228	5.93014	0.552812
SRX266856	FOXA2	18089	7.50228	5.93014	0.552812
SRX286203	BRD1	7795	7.42357	5.86376	0.465252
SRX014780	PML	2680	7.41759	5.85951	8.66667
SRX2765964	HMGB1	8517	7.28542	5.74597	0.44709
SRX217738	TAF3	12034	7.25936	5.72321	0.603892
SRX4704621	ARID1A	13603	7.21431	5.69272	0.459087
SRX5576990	CRTC2	19060	7.20926	5.68926	0.704777
SRX4046302	CXXC1	9861	7.19688	5.67846	0.554158
SRX190260	REST	21966	7.15298	5.64083	0.470539
SRX1079388	SUMO2	26561	7.15298	5.64083	0.470539
SRX150383	TBP	14118	7.08227	5.58088	0.588004
SRX4212591	EZH2	3855	7.07333	5.57649	0.213992
SRX3256862	KDM2B	25564	6.94261	5.47482	0.722222
SRX3230389	KDM2A	29047	6.90787	5.44705	0.687831
SRX4708072	HNRNPLL	8498	6.88774	5.43242	0.475947
SRX2268291	CHD1	6462	6.88774	5.43242	0.475947
SRX6068069	PGR	14553	6.82267	5.3768	0.625926
SRX5576992	CREB1	18130	6.81234	5.36914	0.685746
SRX811391	RELA	5860	6.72186	5.29055	0.382353
SRX186623	HCFC1	8038	6.72165	5.29055	0.464079
SRX3640569	INTS3	8417	6.70908	5.28153	0.526155
SRX747573	NCOR1	7426	6.70356	5.27856	2.98519
SRX4065875	CTCF	32754	6.70356	5.27856	0.708061
SRX1177905	HEXIM1	18087	6.70084	5.27711	0.579561
SRX4708039	AGO2	14755	6.62618	5.22231	0.611272
SRX4374941	RBPJ	15198	6.56394	5.1661	0.605048
SRX1304579	JMJD1C	19765	6.4646	5.07874	1.94641
SRX367641	GATA4	43321	6.44471	5.06734	0.588477
SRX1514281	LYL1	12904	6.30716	4.94159	2.49657
SRX4680620	MYBL2	6679	6.29024	4.92799	0.385185
SRX747572	RUNX1T1	15225	6.28491	4.92376	1.99158
SRX682388	TAL1	8517	6.15609	4.81429	5.77778
SRX3511102	SMARCC1	17674	6.13239	4.79373	0.583333
SRX359884	E2F3	8404	6.00382	4.68356	0.475387
SRX849404	CDK8	2973	5.96251	4.64722	0.234869
SRX886388	CNOT3	15689	5.91745	4.60414	0.639208
SRX1041842	TRIM24	12960	5.9138	4.60343	0.568148
SRX2731518	NCAPH2	9842	5.89949	4.59108	0.59612
SRX4931242	KMT2D	3302	5.89685	4.59097	0.222222
SRX100430	HEY1	19100	5.8561	4.55826	0.687831
SRX366795	BRD3	3147	5.80743	4.51526	0.192593
SRX1058478	EP400	3000	5.80743	4.51526	0.192593
SRX2897220	ESR1	14767	5.78882	4.50317	0.655462
SRX4107930	SKP2	23593	5.60244	4.33895	5.45679
SRX1510969	ZNF143	21856	5.56226	4.30608	0.636243
ERX1965642	HOXB13	58826	5.48348	4.23728	0.412698
SRX695951	MAZ	13288	5.43934	4.19843	0.61775
SRX1674506	MBD3	35160	5.42108	4.18514	0.753623
SRX4708041	NONO	13359	5.40304	4.16957	0.676462
SRX682382	FUS	4100	5.36752	4.13893	6.98148
SRX5289960	NR3C1	24504	5.36185	4.13569	0.674074
SRX026638	ERG	12998	5.35359	4.13064	2.35391
SRX218420	NFE2	42085	5.33198	4.11409	0.701037
SRX3161009	ZBTB7A	15959	5.28453	4.07185	0.639057
SRX190318	SIN3A	25895	5.19506	3.99089	0.623633
SRX3934088	INTS13	9067	5.1898	3.98792	0.58572
SRX100546	TAF7	8033	5.17482	3.97975	0.481481
SRX4708034	RBFOX2	18810	5.12586	3.94043	0.724088
SRX3857001	CDKN1B	25564	5.11286	3.92816	0.736813
SRX5888973	SMARCB1	3097	5.09046	3.90941	0.281843
SRX4708083	RBM22	5630	5.0643	3.8883	0.444444
SRX1136734	JUND	4001	5.0182	3.84649	0.313523
SRX5718165	RAD21	19724	5.01054	3.84025	0.56263
SRX250095	TCF7L2	16895	5.01054	3.84025	0.56263
SRX6476489	SMAD2	5451	5.00741	3.83783	0.512747
SRX3091904	ZNF711	2545	4.99764	3.83228	0.271605
SRX150550	STAT1	760	4.98957	3.82491	inf
SRX398095	CDK7	8728	4.98102	3.81776	0.575684
SRX4473673	ARID2	8080	4.97387	3.81131	0.579849
SRX4415494	RBBP7	24256	4.95194	3.79559	0.692378
SRX5391681	SMC3	5254	4.9202	3.76931	3.16402
SRX3506185	Pan-acetyllysine	5277	4.91532	3.76578	0.348306
SRX7115500	RBBP4	19003	4.8852	3.73902	0.540199
SRX2505193	MTOR	42544	4.86019	3.71535	0.474503
SRX3824044	KMT2B	11751	4.80802	3.66784	1.95062
SRX1892835	TFAP4	36122	4.8003	3.66208	0.650892
SRX1456193	EBF1	6289	4.75241	3.62008	3.65926
SRX3927287	GLTSCR1	9357	4.74735	3.61618	2.2963
SRX3230399	RUVBL1	1837	4.72867	3.59958	0.125604
SRX3856992	JUN	36546	4.71586	3.58867	0.774557
SRX359880	ATF2	7440	4.66765	3.54736	0.546868
SRX1873455	PAF1	2597	4.65716	3.53826	0.335917
SRX347427	STAT3	7793	4.63529	3.51764	0.431673
SRX037418	NFYA	8885	4.63014	3.51312	0.51446
SRX7677736	NCBP1	7033	4.59861	3.48658	0.566449
SRX1711343	INTS12	10850	4.5688	3.46047	0.656975
SRX150511	CHD2	16077	4.53831	3.43304	0.651146
SRX3599222	ZBTB16	4010	4.53593	3.43188	6.25926
SRX2711484	USP7	13910	4.45816	3.36322	0.679233
SRX4708090	GTF2F1	7291	4.43617	3.34352	0.558756
SRX2023764	HDAC2	1365	4.41663	3.32682	0.0566449
SRX392040	LMNB1	6190	4.41203	3.32351	0.275132
SRX3797278	ZNF768	2739	4.3472	3.26509	inf
SRX1293534	PSIP1	3701	4.33378	3.2534	0.328817
SRX2731586	ONECUT2	2656	4.33119	3.25196	0.262626
SRX359892	HOXA4	8731	4.31178	3.23712	0.544834
SRX117009	FLI1	3206	4.30725	3.23429	7.38272
SRX3256874	BCOR	18214	4.27474	3.20573	0.714198
SRX4393708	GATA2	9146	4.24773	3.1854	0.560713
SRX2900608	HIC1	6977	4.23564	3.17552	2.43034
SRX185912	FOXM1	8996	4.2026	3.14412	0.44709
SRX4708036	RBM25	34733	4.1701	3.11544	0.76449
SRX4046307	MEN1	6560	4.15499	3.10223	0.589107
SRX4493017	GFI1B	2948	4.12579	3.07866	0.192593
SRX150548	STAT2	1242	4.11644	3.07091	9.62963
SRX593748	SFPQ	95292	4.09943	3.05602	0.617552
SRX4708080	PRPF4	2378	4.09113	3.04931	0.366843
SRX5930115	NCOR2	1891	4.03139	2.9974	7.06173
SRX2765965	HMGB2	3547	4.02105	2.98913	0.302646
SRX3230396	PRDM10	30478	4.00783	2.97847	0.718142
SRX014784	RXRA	1250	3.99285	2.96656	16.3704
SRX384490	XBP1	6356	3.9679	2.94212	0.409771
DRX001462	MLL-AF6	8332	3.89818	2.88491	0.624339
SRX190307	SRF	19664	3.89263	2.88213	0.670298
SRX885895	CEBPB	5920	3.89245	2.88213	3.15152
SRX1614811	ZNF366	12243	3.8913	2.88147	0.631621
SRX2652441	ZBTB48	4762	3.88804	2.8787	0.320988
SRX3230386	HMGXB3	12011	3.86683	2.85944	0.570175
SRX4708020	HNRNPC	9988	3.85001	2.84602	0.652006
SRX113706	SP1	16694	3.85001	2.84602	0.652006
SRX326886	GABPA	12349	3.84787	2.84484	0.575277
SRX100383	SIX5	4001	3.78765	2.79132	0.311547
SRX3927286	BRD9	13227	3.78301	2.78763	1.82716
SRX1477666	MED12	3375	3.7762	2.78129	4.33333
SRX116463	KDM4A	14584	3.70752	2.71769	0.627549
SRX2245499	CEBPA	21494	3.70696	2.71769	1.76543
SRX2513053	TET2	25162	3.66728	2.6822	0.668178
SRX190214	CBX3	43069	3.65675	2.67213	0.762667
SRX1660871	TRIM25	8754	3.58669	2.61211	0.52662
SRX4708062	SRSF3	951	3.58191	2.60914	0.183422
SRX5887623	SNAI2	3429	3.54498	2.57757	0.347737
SRX3230383	FOXK1	18104	3.53054	2.56402	0.627046
SRX2900153	KMT2C	7127	3.49859	2.53604	0.462222
SRX041289	STAT4	1545	3.49333	2.53209	4.62222
SRX5441326	PCF11	2519	3.4904	2.53004	6.41975
SRX3189055	APC	4993	3.48759	2.52766	0.412698
ERX223316	MAPK1	2481	3.46208	2.50736	0.310633
SRX190255	ZBTB33	5834	3.43757	2.48543	0.339869
SRX3342251	HIF1A	29023	3.42136	2.47136	0.715596
SRX100517	USF1	17062	3.4208	2.47135	0.604938
SRX3927307	SS18	35169	3.37609	2.43202	0.708595
SRX1653204	NR4A1	12477	3.37472	2.43191	2.52778
SRX290877	EBNA2	4970	3.34712	2.40807	3.71429
SRX023649	GATAD1	3092	3.34264	2.40608	0.380117
SRX359894	HOXA6	6595	3.31897	2.38644	0.522285
SRX1041183	ATF4	14991	3.28719	2.35923	0.285322
SRX3636887	ZHX2	26865	3.28469	2.35835	0.762346
SRX828674	LMNA	59475	3.28253	2.3574	0.422764
SRX2198835	LARP7	31069	3.23422	2.31509	0.802469
SRX5141102	IRF8	4250	3.22178	2.30542	5.05556
SRX1091814	CTCFL	19828	3.15659	2.2465	0.74334
SRX1490931	RB1	2821	3.13514	2.22835	0.39039
SRX663450	DMC1	5204	3.11478	2.21046	0.341697
SRX3436564	SSRP1	3851	3.07899	2.18042	inf
SRX1058477	MCPV ST	3884	3.0556	2.1593	0.296296
SRX4466279	ETV6	3796	3.05267	2.15675	3.85185
SRX100434	TCF12	16263	3.04026	0	7.02703
SRX035160	BCL6	5293	3.02858	2.13396	0.470782
SRX5725261	MGA	3540	3.01454	2.12311	0.332056
SRX5341942	CASZ1	7750	3.01454	2.12311	0.332056
SRX3230415	ZNF331	28042	3.01109	2.12004	0.724515
SRX2319761	VDR	12929	3.00123	2.11092	1.89272
SRX100398	FOXP2	3390	2.97583	2.08812	0.280864
SRX4714469	GTF3C2	6913	2.97483	2.08785	0.481481
SRX100442	POU2F2	13632	2.93452	2.05122	0.615226
SRX4345357	NFATC2	1356	2.92909	0	0
SRX265229	ELF1	9769	2.92834	2.04613	0.696612
SRX4107934	DTL	21050	2.91274	2.03381	2.64815
SRX6602363	ARNTL	7799	2.86795	1.99477	0.637807
SRX666557	ARNT	39680	2.86514	1.99304	0.804977
SRX5359052	RORC	15195	2.85012	1.97908	0.534979
SRX359887	GLI2	4582	2.82363	1.95578	0.457407
SRX5416007	PTEN	22033	2.81142	1.94674	0.726943
SRX1116394	PBX3	6870	2.80654	1.94396	0.137566
SRX360577	NIPBL	2604	2.80419	1.9432	0.213992
SRX116447	SAP30	2965	2.79691	1.93746	0.37276
SRX5416008	WDR5	21823	2.79455	1.93544	0.722222
SRX236115	TCF3	35122	2.76646	1.91011	1.31416
SRX4374905	SMC1A	28758	2.7157	1.86244	0.748971
SRX3768262	PLAG1	4165	2.70994	1.8577	0.481481
SRX5136353	RTA	2031	2.70033	1.85047	0.333333
SRX1721565	KDM5A	3218	2.70033	1.85047	0.333333
SRX190183	GATA3	14536	2.65875	1.81475	0.427984
SRX3230379	CBX5	13215	2.6337	1.79223	0.623094
SRX265220	MYH11	6083	2.6337	1.79223	0.623094
SRX1046558	RAG2	21593	2.6072	1.77002	0.83361
ERX157273	E2F7	960	2.60496	1.76966	0.253411
SRX186622	SREBF1	1182	2.60454	1.76966	0.0875421
SRX3591825	MEF2C	33362	2.59312	1.75934	1.41435
SRX2837384	RELB	17301	2.5901	0	6.75676
SRX895439	PIAS1	7139	2.55463	1.72463	0.22658
SRX150732	TBL1XR1	6802	2.53832	1.70961	2.33862
SRX1898037	RAG1	30575	2.52788	1.70303	0.790123
SRX360063	ZNF84	330	2.51511	1.69503	0
SRX023651	C17orf49	806	2.51511	1.69503	0
SRX4708046	XRCC5	20069	2.50567	1.68797	0.670417
SRX7615734	AFF4	1149	2.48683	1.6699	0.346667
SRX150355	ARID3A	13508	2.48541	1.66942	0.378307
SRX159138	NOTCH1	38442	2.47237	1.65795	0.830647
SRX3927285	BRD7	13903	2.45573	1.64442	1.57576
SRX4786575	KDM6A	6729	2.44547	1.63539	0.570645
SRX2769830	OTX2	56120	2.42858	1.62281	0.605735
SRX5124040	POU2F1	7187	2.39456	1.59062	0.398467
SRX1091551	TFAP2A	46373	2.39274	1.59002	0.815412
SRX4815184	EN1	9452	2.39109	1.58898	0.334944
SRX3020568	PHIP	1898	2.36873	1.56776	0.26749
SRX150721	UBTF	9835	2.36713	1.56653	0.67154
SRX150645	BHLHE40	11430	2.36378	1.56349	0.591293
SRX7677759	XRN2	2915	2.3535	1.55452	0.505556
SRX190302	EGR1	17583	2.33768	1.5422	0.755265
SRX356522	STAG1	35093	2.32644	1.53125	0.692864
SRX3230417	ZNF335	11560	2.31889	1.5243	0.641975
SRX4708037	RBM39	7400	2.31605	1.52235	0.603892
SRX201314	AHR	5898	2.31452	1.52172	0.0962963
SRX016038	RBL2	2240	2.31037	1.52053	0.240741
SRX660088	KLF11	11480	2.30672	1.51747	0.711279
SRX359946	NFYC	2109	2.30019	1.51211	0.320988
SRX2900155	SUZ12	1570	2.27101	1.48819	0.206349
SRX1117697	KDM5C	1911	2.27101	1.48819	0.206349
SRX023652	TRRAP	602	2.26294	1.48186	0.160494
SRX2993669	NR5A1	10269	2.25527	1.47506	0.66458
SRX4708075	PCBP1	2564	2.23815	1.45995	0.434886
SRX1042046	BPTF	4073	2.22835	1.45158	0.506823
SRX3256865	RYBP	6442	2.21417	1.43997	0.569917
SRX4890469	LDB1	11874	2.20929	1.43595	1.6633
SRX150521	IKZF1	7258	2.17097	1.40355	2.20106
SRX1962094	MYF5	7672	2.17031	1.40317	0.451389
SRX150626	CCNT2	11581	2.15618	1.38988	0.722222
SRX1530266	YY2	1708	2.13811	1.37681	0.283224
SRX100436	PAX5	15232	2.13027	1.36925	0.665577
SRX3230406	USF2	19233	2.12033	0	inf
SRX1491252	TCF4	48300	2.10818	1.34991	1.26529
SRX150623	HMGN3	8294	2.08866	1.33231	0.682099
SRX2140209	HDAC3	1551	2.07176	1.32041	0.25679
SRX097580	FOXP1	3510	2.07176	1.32041	0.25679
SRX5360650	KLF4	6420	2.04459	1.29582	2.0463
SRX190235	NFATC1	10224	2.03116	1.28391	2.36364
SRX4815190	CTNNB1	1317	2.02867	1.28391	0.106996
SRX396584	RNF2	2078	2.02867	1.28391	0.106996
SRX2911576	PHOX2B	18106	2.02867	1.28391	0.106996
SRX3230394	NR1H2	1453	2.02164	1.27953	0.222222
SRX3990567	ASUN	7482	2.01102	1.27102	0.733165
SRX095408	NCOA1	3139	1.99654	1.26177	0.320988
SRX658610	MYB	27545	1.99066	1.25726	0.748971
SRX4802342	EPAS1	3988	1.97688	1.24779	9.62963
SRX4548329	TRP47	40123	1.97604	1.24777	0.679739
SRX3098185	MECOM	2295	1.96775	1.24147	4.49383
SRX3703142	MEF2B	6974	1.9279	1.20593	2.40741
SRX1901489	MLL-AF4	1296	1.91345	1.19377	0.300926
SRX2900095	BAP1	2926	1.9035	1.1873	0.423704
SRX5409710	NETO2	8892	1.89592	1.17996	1.68519
SRX4815191	TLE3	34496	1.87252	1.16102	0.573192
SRX186626	ZNF384	14016	1.87252	1.16102	0.573192
SRX218419	KLF1	54568	1.86978	1.15907	0.860831
SRX4192882	JUNB	26179	1.85657	0	0.135135
ERX3266635	PAX8	13273	1.85654	1.14774	0.546547
SRX5504130	HNF1B	10458	1.85198	1.14465	0.641975
SRX128100	TFAP2C	41791	1.84572	1.13961	0.805387
SRX2582162	GRHL3	4389	1.83917	1.13427	0.275132
SRX3230395	PAXIP1	9446	1.82374	1.12102	2.06349
SRX5598318	MYOCD	12181	1.81967	1.11777	0.557505
SRX150435	FOS	8233	1.8127	1.11215	0.590909
SRX6909700	PBX1	9866	1.80937	1.10954	0.623094
SRX4708093	TARDBP	2754	1.79528	1.09688	0.41868
SRX2837390	NFKB2	5465	1.7901	1.09266	3.61111
SRX2837388	NFKB1	2566	1.7901	1.09266	3.61111
SRX3230412	ZNF12	11837	1.78516	1.08891	0.567901
ERX2696551	BCL11A	18319	1.78396	1.08866	0.339869
SRX4107936	CUL4A	25534	1.77841	1.08534	1.87243
SRX359930	E2F8	856	1.77827	1.08534	0.240741
SRX1968078	BCL11B	2394	1.77634	1.08459	0.385185
SRX159134	ZNF76	2747	1.77634	1.08459	0.385185
SRX359947	NPAT	3216	1.76719	1.07657	0.497013
SRX497418	PRDM11	2598	1.76598	1.07657	0.463649
SRX5624369	SREBF2	31796	1.75706	0	2.02703
SRX190212	FOSL1	28345	1.75623	1.06729	0.731364
SRX2164786	NKX2-1	52988	1.75241	1.06417	0.734259
SRX5250531	MLXIP	510	1.74742	1.06336	0.12037
SRX490261	KDM6B	758	1.74742	1.06336	0.12037
SRX4389612	CBX4	379	1.74742	1.06336	0.12037
SRX831874	STAT5B	5609	1.71531	1.03673	1.92593
SRX268450	GRHL2	17264	1.71527	1.03673	2.07407
SRX150488	NFYB	5764	1.69391	1.01991	0.59612
SRX1521297	ZMYND8	6421	1.67346	1.00329	0.525253
SRX660085	PPARG	21564	1.65372	0.98751	0.674074
SRX4679524	ATRX	8949	1.59683	0.938804	0.659808
SRX317578	JARID2	4247	1.58386	0	0.0900901
SRX1948680	TEAD4	29278	1.58366	0.92694	0.405458
SRX3256864	PCGF1	17367	1.54794	0.898327	0.81761
SRX1819612	KDM5D	3327	1.54143	0.894968	0.262626
SRX679419	PROX1	8981	1.54139	0.894968	0.499314
SRX160847	IRF2	2106	1.53585	0.890488	2.7284
SRX100554	BCLAF1	17412	1.53488	0	5.13514
SRX3372018	ETV1	8028	1.5264	0.88183	0.619048
SRX100556	MEF2A	12908	1.52462	0.88183	1.7425
SRX306181	ICE1	6551	1.51998	0.878829	0.588477
SRX3985128	NFE2L2	2194	1.48779	0.854938	0.213992
SRX359924	BARX1	825	1.48779	0.854938	0.213992
SRX295036	MECP2	1445	1.48779	0.854938	0.213992
SRX3230408	ZC3H4	2681	1.48413	0.854079	0.481481
SRX6927196	THAP11	2369	1.48355	0.854079	0.343915
SRX5794314	TCF7	1237	1.48355	0.854079	0.343915
SRX3511103	SATB1	969	1.48355	0.854079	0.343915
SRX2059876	TRIM28	21905	1.47654	0.849811	0.795491
SRX100387	BCL3	11238	1.47485	0.848931	1.76543
SRX7624147	NR2F2	4531	1.47136	0.847459	0.137566
SRX4179992	JDP2	709	1.47136	0.847459	0.137566
SRX3372012	FOXF1	5147	1.47136	0.847459	0.137566
SRX3230416	ZNF334	1403	1.47136	0.847459	0.137566
SRX023650	CCDC101	504	1.47136	0.847459	0.137566
SRX3434291	SKI	4699	1.46462	0.84092	1.67472
SRX3460916	IKZF3	12788	1.40817	0.791061	1.4321
SRX5287689	YAP1	5720	1.39399	0.780827	0.320988
SRX825394	ELF3	29743	1.36835	0	inf
SRX150659	BACH1	7291	1.33746	0.732278	0.534979
SRX4708087	SAFB	3201	1.33564	0.731613	0.571759
SRX346924	MITF	8578	1.33564	0.731613	0.571759
SRX3230413	ZNF219	36678	1.3092	0.710905	0.835779
SRX276780	RING1	12297	1.29732	0.700919	0.550265
SRX3589923	STAG2	9752	1.29421	0	0.27027
SRX3230377	ARID5B	53796	1.28867	0.693967	0.864198
SRX2017945	HNF4G	9255	1.27927	0.687629	0.37037
SRX028643	NR2C2	1413	1.27927	0.687629	0.37037
SRX190197	NFIC	13275	1.27899	0.687629	0.676123
SRX128194	DCP1A	2138	1.26756	0.677165	0.612795
SRX2731658	PBX4	76745	1.26737	0	0.405405
SRX360062	ZNF83	2326	1.26464	0.675176	0.481481
SRX2140216	CCND2	2797	1.2606	0.671584	0.564496
SRX3345960	NAB2	1119	1.24655	0.664281	2.6963
SRX3410402	PCGF2	1884	1.24582	0.664281	0
SRX064483	SMAD4	739	1.24582	0.664281	0
SRX017701	KAT8	379	1.24582	0.664281	0
SRX3445799	INO80	1048	1.2425	0.663329	0.240741
SRX1813527	MLLT1	824	1.2425	0.663329	0.240741
SRX144718	ORC1	348	1.2425	0.663329	0.240741
SRX023135	PRDM14	3152	1.2425	0.663329	0.240741
SRX359934	GMEB2	1444	1.21853	0.644415	0.453159
SRX5771377	SUPT6H	482	1.21639	0.643351	inf
SRX503334	KSHV LANA	724	1.21639	0.643351	inf
SRX2741418	CHD4	1905	1.21186	0.640073	4.33333
SRX1012536	FOXO1	2571	1.21186	0.640073	4.33333
SRX4708022	HNRNPK	9000	1.20992	0.638846	0.703704
SRX099405	RBL1	2513	1.20126	0.634091	0.160494
SRX100435	IRF4	13541	1.18808	0	4.59459
SRX351403	ZBTB17	3807	1.18697	0.622393	0.412698
SRX2145568	RUNX2	16031	1.18692	0.622393	0.713306
SRX2533043	SIRT1	4007	1.17221	0.611704	6.74074
ERX1305854	CBFA2T3	4501	1.17221	0.611704	6.74074
SRX150406	ELK1	3324	1.16207	0.60278	0.525253
SRX190224	FOSL2	13698	1.15567	0.598802	0.481481
SRX150656	ZNF263	25697	1.13956	0.585787	0.806202
SRX4708081	FIP1L1	3304	1.13522	0.582303	0.666667
SRX1011298	TEAD1	13694	1.12561	0.573888	2.03292
SRX276784	BMI1	7092	1.09004	0.545694	0.320988
SRX028644	ELK4	756	1.09004	0.545694	0.320988
SRX150635	RFX5	2892	1.08944	0.545694	0.597701
SRX150657	RCOR1	11410	1.08914	0.545694	0.651416
SRX360059	ZNF280D	1283	1.08284	0.540897	0.401235
SRX190196	MBD4	3999	1.08284	0.540897	0.401235
SRX1047416	SOX2	33192	1.06886	0.528747	0.660317
SRX3230414	ZNF281	19267	1.05327	0	inf
SRX2911578	HAND2	24597	1.04683	0.511505	0.481481
SRX3075718	DNMT3A	17527	1.0393	0	inf
SRX5771670	SOX17	28177	1.03239	0.499684	1.57115
SRX265219	CBFB	9805	1.03065	0.498596	0.834568
SRX1389377	KLF6	2363	1.01355	0.483285	0.592593
SRX6852820	POU3F2	365	1.0052	0.480579	0.275132
SRX150677	SETDB1	2187	1.0052	0.480579	0.275132
SRX4343449	ARID4B	2016	1.00313	0.479628	0.444444
SRX1690207	TWIST1	13295	0.996762	0	0.27027
SRX1478544	SIX2	26560	0.996762	0	0.27027
ERX470436	NRIP1	17496	0.996762	0	0.27027
SRX150386	MAFF	36512	0.984562	0.464694	0.698148
SRX359886	ETV5	4654	0.984534	0.464694	0.60631
SRX360570	HNF4A	2396	0.981058	0.464214	3.85185
SRX2935293	8-Hydroxydeoxyguanosine	5253	0.981058	0.464214	3.85185
SRX150370	MAFK	10748	0.973226	0.459051	0.569024
SRX150420	ATF1	11539	0.967577	0.454029	0.740741
SRX753142	GTF2I	8181	0.966956	0.454029	1.92593
SRX6824683	MYOD1	7221	0.958279	0	0.135135
SRX4976907	TP63	2032	0.958279	0	0.135135
SRX186627	CUX1	2786	0.958279	0	0.135135
SRX5975315	CDK12	929	0.93816	0.439977	0.192593
SRX3089115	SMARCA2	410	0.93816	0.439977	0.192593
SRX2023758	TBX5	3105	0.93816	0.439977	0.192593
SRX3230391	KLF10	10016	0.93505	0.439977	0.756614
SRX865414	CIITA	493	0.932196	0.439977	0
SRX7522855	BCL9	487	0.932196	0.439977	0
SRX3203626	MORC2	590	0.932196	0.439977	0
SRX266859	POU5F1	4588	0.932196	0.439977	0
SRX2378693	AHRR	871	0.932196	0.439977	0
SRX212445	FOXP3	586	0.932196	0.439977	0
SRX181770	AGO1	942	0.932196	0.439977	0
SRX518254	5-mC	7972	0.916037	0.427333	5.77778
SRX4990371	ASCL1	1645	0.916037	0.427333	5.77778
SRX5486434	ZIC5	1077	0.910431	0.427333	inf
SRX4708015	SRSF4	376	0.910431	0.427333	inf
SRX4096885	TRPS1	2892	0.910431	0.427333	inf
SRX2548288	HBZ	605	0.910431	0.427333	inf
SRX2470089	PITX3	10811	0.903383	0.422173	0.557505
SRX190185	MTA3	13264	0.900707	0.419642	0.737589
SRX4708018	U2AF1	1262	0.894934	0.41546	0.43771
SRX5930125	KAT2A	1166	0.877207	0.40532	0.361111
SRX610813	DDX5	329818	0.867389	0	1.75676
SRX7050992	PPP1R10	860	0.856338	0.389529	2.88889
SRX3142682	ILF3	4246	0.848971	0.383561	0.69213
SRX100447	SP2	2665	0.834262	0.372192	0.59612
SRX668219	ZNF92	12131	0.813079	0.353916	1.62963
SRX190333	STAT5A	9770	0.810353	0	0.36036
SRX190265	ZEB1	11211	0.807871	0.350191	0.748971
SRX037417	PRAME	3166	0.805085	0.348258	0.612795
SRX190362	CEBPD	12494	0.791229	0.336177	0.722222
SRX118011	TBL1Y	1386	0.785666	0.332521	0.427984
SRX367638	GATA6	12782	0.778773	0.329111	0.628019
SRX5299353	CBX7	1139	0.777122	0.329111	0.320988
SRX3888135	SALL4	929	0.777122	0.329111	0.320988
SRX3768737	MLLT3	355	0.777122	0.329111	0.320988
SRX150717	SMARCC2	451	0.777122	0.329111	0.320988
SRX5287710	Biotin	4020	0.773013	0.326611	0.518519
SRX573037	ELL2	2273	0.760876	0.31733	0.588477
SRX2382329	EBF3	25190	0.76053	0	inf
SRX190349	RUNX3	71124	0.731348	0	1.3964
SRX543180	ZNF750	12741	0.711983	0	0.27027
SRX4663589	NCOA3	16246	0.711983	0	0.27027
SRX150634	PRDM1	3167	0.711983	0	0.27027
SRX016975	TP73	9217	0.709886	0.281254	1.80556
SRX035159	EOMES	46952	0.709831	0.281254	0.765993
SRX204163	SUMO1	9051	0.695026	0.269495	0.677641
SRX3230403	TCF25	21029	0.690451	0.265759	0.827546
SRX5426120	EPOP	598	0.683556	0.265759	0.240741
SRX5299359	PHC1	264	0.683556	0.265759	0.240741
SRX3230393	NPAS2	1409	0.683556	0.265759	0.240741
SRX150642	ZNF217	5171	0.683556	0.265759	0.240741
SRX1140481	KDM3B	1245	0.683556	0.265759	0.240741
SRX3230407	ZBTB21	5992	0.678187	0.26151	0.687831
SRX2837386	REL	4453	0.677149	0.26151	1.4191
SRX610775	CSNK2A1	1103	0.674449	0.26151	0.412698
SRX3230410	ZHX3	1818	0.674449	0.26151	0.412698
SRX2941476	PBXIP1	3020	0.674449	0.26151	0.412698
SRX758029	TOP1	2425	0.672098	0	0
SRX6878598	CREB5	8866	0.672098	0	0
SRX5165474	Cas9	2190	0.672098	0	0
SRX3881588	FOXN3	995	0.672098	0	0
SRX3841272	PYGO2	6994	0.672098	0	0
SRX248766	ASF1A	927	0.672098	0	0
SRX1424697	NANOG	2911	0.672098	0	0
SRX064493	FOXH1	14479	0.672098	0	0
SRX378797	CDK6	1629	0.672067	0.259478	1.71193
SRX3275107	DNMT3B	1559	0.667955	0.259478	4.81481
SRX2059877	MGEA5	5083	0.662615	0.256608	0.697318
SRX092313	TBX21	2278	0.658981	0.256083	2.5679
SRX5441335	CPSF3	1347	0.646279	0.24662	1.92593
SRX825398	KLF5	8727	0.646263	0.24662	1.31605
SRX1021630	DAXX	24986	0.628895	0.240139	1.29398
SRX5486443	ZIC2	3323	0.626095	0.240139	0.623094
SRX5930149	MYOG	1020	0.62003	0.240139	0
SRX530186	NR1H4	880	0.62003	0.240139	0
SRX4705119	CHAF1A	1227	0.62003	0.240139	0
SRX3103112	SIRT6	613	0.62003	0.240139	0
ERX159254	MAFG	269	0.62003	0.240139	0
SRX3230404	THRA	23885	0.613209	0	3.24324
SRX646127	EZH1	1252	0.60572	0.235904	inf
SRX2589941	MPHOSPH8	258	0.60572	0.235904	inf
SRX235054	CLOCK	1299	0.60572	0.235904	inf
SRX2321774	NKX2-5	1590	0.60572	0.235904	inf
SRX150442	ZKSCAN1	2047	0.602133	0.235335	0.481481
SRX3230411	ZMYM3	10376	0.589331	0.224919	1.33333
SRX1538763	NR1H3	20771	0.580832	0.220006	1.23457
SRX4708023	HNRNPL	9045	0.575261	0.215534	1.22778
SRX4708013	SRSF1	2574	0.570953	0.211663	0.713306
SRX5146789	TCF21	8046	0.567081	0.208776	1.68519
SRX4708026	PTBP1	727	0.559903	0.206271	0.385185
SRX359919	SOX9	606	0.559903	0.206271	0.385185
SRX149714	SCML2	453	0.559903	0.206271	0.385185
SRX3230381	ERF	6279	0.555319	0.202872	0.785575
SRX100453	THAP1	2684	0.549353	0.198837	0.619048
SRX130108	CTBP1	3780	0.547941	0.198837	0.534979
SRX026646	MethylCap	7551	0.547421	0.198837	2.88889
SRX7654177	MTF2	3541	0.544739	0	0.405405
SRX7677763	DCP2	2359	0.536681	0.189882	1.60494
SRX3230405	UBP1	2947	0.52262	0.179133	0.641975
SRX100583	BATF	29006	0.508406	0.16797	1.22322
SRX3230418	ZNF544	8678	0.498588	0	inf
SRX1091547	NR2F1	13528	0.496435	0.158716	1.2963
SRX2770851	MAF	16442	0.494257	0.157952	1.76543
SRX481483	PRKDC	1152	0.483226	0.151198	0.481481
SRX3542260	TBX2	5135	0.483226	0.151198	0.481481
SRX150542	CTBP2	1370	0.483226	0.151198	0.481481
SRX451077	PDX1	9875	0.443065	0.126032	0.641975
SRX2548286	BATF3	35156	0.440116	0.126032	0.763729
SRX6371919	MED25	845	0.43964	0.126032	0.320988
SRX150750	HOXA9	823	0.43964	0.126032	0.320988
SRX471210	MBD2	1051	0.430055	0.125284	3.85185
SRX290878	EBNA3	1843	0.430055	0.125284	3.85185
SRX194573	GREB1	1534	0.430055	0.125284	3.85185
SRX150700	ESRRA	718	0.430055	0.125284	3.85185
SRX6371943	BRCA2	2124	0.419228	0.118533	0.666667
SRX5394928	ATOH1	10093	0.415778	0	0.27027
SRX3642946	PRMT1	9991	0.415778	0	0.27027
SRX3083285	BACH2	892	0.415778	0	0.27027
SRX1616412	GTF3C5	2693	0.390804	0.0961515	0.601852
SRX4154212	ZFP64	11725	0.384489	0	2.7027
SRX3460920	POU2AF1	1272	0.382436	0.0906408	1.73333
SRX5232046	INSR	1383	0.355736	0.0900509	0.481481
SRX4192137	XRCC4	931	0.355736	0.0900509	0.481481
SRX4046309	SETD1A	506	0.355736	0.0900509	0.481481
SRX150730	IRF3	957	0.355736	0.0900509	0.481481
SRX017709	KAT5	539	0.355736	0.0900509	0.481481
SRX3230392	MTA1	9719	0.350474	0.0900509	1.22559
SRX017710	HDAC6	429	0.348241	0.0900509	2.40741
SRX5683085	ETV4	448	0.309303	0.0900509	0
SRX5527890	UPF1	385	0.309303	0.0900509	0
SRX5342001	HSP90B1	104	0.309303	0.0900509	0
SRX4937361	USP22	459	0.309303	0.0900509	0
SRX4420233	N6AMT1	331	0.309303	0.0900509	0
SRX396570	CBX8	683	0.309303	0.0900509	0
SRX373874	SOX11	414	0.309303	0.0900509	0
SRX360580	RFX2	191	0.309303	0.0900509	0
SRX359895	HOXB4	365	0.309303	0.0900509	0
SRX3445802	MCRS1	406	0.309303	0.0900509	0
SRX323402	SPDEF	383	0.309303	0.0900509	0
SRX306179	ZC3H8	433	0.309303	0.0900509	0
SRX306178	ICE2	506	0.309303	0.0900509	0
SRX2373980	TAZ	248	0.309303	0.0900509	0
SRX186762	KAT2B	525	0.309303	0.0900509	0
SRX186615	ZC3H11A	664	0.309303	0.0900509	0
SRX1532010	SON	235	0.309303	0.0900509	0
SRX150694	SUPT20H	550	0.309303	0.0900509	0
SRX130268	OGT	266	0.309303	0.0900509	0
SRX1295734	CHAT	2612	0.309303	0.0900509	0
SRX1076935	LMTK3	907	0.309303	0.0900509	0
SRX038916	MEIS1	185	0.309303	0.0900509	0
SRX684516	T	3125	0.30539	0.0900509	0.577778
SRX4708076	PCBP2	466	0.30539	0.0900509	0.577778
SRX4677290	HOXB8	4070	0.30539	0.0900509	0.577778
SRX2862486	TET1	614	0.30539	0.0900509	0.577778
SRX738356	WIZ	696	0.302247	0.0900509	inf
SRX728769	CDC73	899	0.302247	0.0900509	inf
SRX5547229	YEATS4	544	0.302247	0.0900509	inf
SRX5138661	ETV2	666	0.302247	0.0900509	inf
SRX502814	HIRA	2327	0.302247	0.0900509	inf
SRX4937330	ATXN7L3	362	0.302247	0.0900509	inf
SRX472275	TERF1	700	0.302247	0.0900509	inf
SRX4717810	TCEA2	383	0.302247	0.0900509	inf
SRX4708078	TAF15	272	0.302247	0.0900509	inf
SRX4096861	GATAD2A	497	0.302247	0.0900509	inf
SRX392293	PRKCQ	389	0.302247	0.0900509	inf
SRX3581477	CHD7	700	0.302247	0.0900509	inf
SRX2900590	NCOA2	1221	0.302247	0.0900509	inf
SRX2755183	EBNA1	824	0.302247	0.0900509	inf
SRX235055	CRY1	1359	0.302247	0.0900509	inf
SRX182683	PALB2	186	0.302247	0.0900509	inf
ERX2552537	CIC	986	0.302247	0.0900509	inf
SRX4708021	HNRNPH1	778	0.299093	0.0900509	1.92593
SRX2010837	EHF	1434	0.299093	0.0900509	1.92593
SRX186616	ZMIZ1	5134	0.283317	0	0.540541
SRX181192	NME2	17466	0.283317	0	0.540541
SRX180379	NKX3-1	17992	0.283317	0	0.540541
SRX107284	DUX4	66806	0.274714	0.0714465	0.814815
SRX020507	ESR2	5029	0.271695	0.0703747	0.756614
SRX3758833	BrdU	1978	0.271185	0.0703747	0.641975
SRX096354	CDX2	7040	0.265672	0.066682	1.68519
SRX670629	ELK3	2099	0.260736	0.0628797	0.77037
SRX1674510	GATAD2B	2817	0.246141	0.0538302	0.687831
SRX4143035	POU2F3	29676	0.221338	0.0417408	0.818519
SRX814233	PAX6	1480	0.211467	0.0417408	0.748971
SRX961218	VSV-G	1247	0.209848	0.0417408	0.481481
SRX5426124	AEBP2	224	0.209848	0.0417408	0.481481
SRX1478540	SIX1	597	0.209848	0.0417408	0.481481
SRX018654	pFM2	1651	0.209848	0.0417408	0.481481
SRX2628189	HAND1	5641	0.205586	0.0417408	2.88889
SRX3942990	ZNF341	1972	0.200418	0	0.675676
SRX3230400	SIX4	7932	0.200418	0	0.675676
SRX4708025	HNRNPUL1	1720	0.194888	0.0343355	1.32407
SRX2731653	HOXC5	16248	0.189172	0.0309554	0.855967
SRX3751778	DDIT3	16149	0.180454	0	2.16216
SRX3230419	ZSCAN29	3339	0.171455	0.0212303	0.814815
SRX3230409	ZCCHC11	3544	0.171455	0.0212303	0.814815
SRX7122007	GRHL1	2100	0.167658	0.0212303	0.641975
SRX011575	TAF2	247	0.167658	0.0212303	0.641975
SRX1503375	HNF1A	4205	0.164401	0.0212303	1.92593
SRX3460918	MTA2	9590	0.155592	0.0146761	0.915989
SRX4708019	U2AF2	686	0.143304	0.00765551	0.722222
SRX2250891	TFEB	1900	0.143304	0.00765551	0.722222
SRX688849	ASH2L	4372	0.115347	0	0.802469
SRX1070427	ORC2	3252	0.106372	0	0.825397
SRX3230390	KDM3A	1631	0.104401	0	1.28395
SRX246953	ERCC3	889	0.104401	0	1.28395
SRX883578	WWTR1	5239	0.0992389	0	0.842593
SRX3124570	FXR2	4440	0.0916766	0	1.2037
SRX190199	SP4	3663	0.0561776	0	0.925926
SRX3230398	RREB1	17070	0.0446701	0	0.962963
SRX7887594	YBX1	2242	0	0	inf
SRX7654167	PHF19	807	0	0	inf
SRX573000	EBV-ZEBRA	783	0	0	inf
SRX5716454	SOX3	446	0	0	inf
SRX5444515	DOT1L	342	0	0	inf
SRX3737117	CSTF3	254	0	0	inf
SRX3144981	GFI1	3004	0	0	inf
SRX2555293	ISL1	23166	0	0	inf
SRX2453453	TOP2B	320	0	0	inf
SRX2207930	ERCC8	4344	0	0	inf
SRX1849499	GUCY1B3	871	0	0	inf
SRX150582	ZNF274	1454	0	0	inf
SRX1466274	PRMT5	799	0	0	inf
SRX1426074	PHF2	541	0	0	inf
SRX1131597	CBFA2T2	484	0	0	inf
SRX111321	HOXC9	8959	0	0	inf
SRX1066865	BANP	4872	0	0	inf
SRX882971	5-hmC	1803	0	0	inf
SRX833401	LEF1	1972	0	0	0.962963
SRX814234	LHX2	3662	0	0	0.962963
SRX738355	ZNF644	1896	0	0	0.962963
SRX718421	SOX10	1293	0	0	0.962963
SRX5503139	IRF9	457	0	0	inf
SRX5431827	TSC1	775	0	0	inf
SRX5431826	BRAF	963	0	0	0.962963
SRX5179249	SIPA1	360	0	0	inf
SRX4714460	BDP1	554	0	0	inf
SRX4708079	SNRNP70	323	0	0	inf
SRX4705127	LMO1	537	0	0	0.962963
SRX4643713	MAPK14	492	0	0	inf
SRX4559714	ZNF207	463	0	0	inf
SRX4313203	SOX8	1904	0	0	inf
SRX425996	HOXC11	109	0	0	inf
SRX3737112	SLBP	238	0	0	inf
SRX359976	ZBTB10	243	0	0	inf
SRX2830156	PAX7	1789	0	0	0.962963
SRX2733342	MAML1	538	0	0	inf
SRX2652429	ZNF532	276	0	0	inf
SRX2533320	BRF1	534	0	0	inf
SRX246954	ERCC2	770	0	0	1.15556
SRX2254719	TRF2	872	0	0	0.962963
SRX2253220	CD74	483	0	0	inf
SRX2207928	PSMB5	350	0	0	1.44444
SRX2140208	HDAC4	700	0	0	inf
SRX212434	STAT5	483	0	0	inf
SRX206838	EED	1383	0	0	0.962963
SRX1993440	ZSCAN5D	545	0	0	inf
SRX150571	WRNIP1	786	0	0	inf
SRX150562	ZZZ3	746	0	0	1.92593
SRX150354	CEBPZ	778	0	0	0.962963
SRX143299	SNAPC1	523	0	0	inf
SRX1293535	ASH1L	699	0	0	inf
SRX128191	TTF2	552	0	0	inf
SRX117807	VEZF1	2601	0	0	inf
SRX1021632	DNMT1	458	0	0	inf
ERX2734535	LIG4	1091	0	0	inf
ERX2277499	CSF1R	1551	0	0	inf

## Sheet: Table S3d
ID	Antigen	Num of peaks	–Log10 P-val	–Log10 Q-val	Fold Enrichment
SRX5416008	WDR5	21823	24.043	20.2584	0.625293
SRX5416007	PTEN	22033	24.0085	20.2584	0.63537
SRX2993669	NR5A1	10269	22.9286	19.3546	1.70402
SRX265234	HDAC1	7341	22.4254	18.9763	0.511734
SRX2897217	ESR1	5352	19.6397	16.2875	0.490627
SRX5089560	BRD4	5702	19.4834	16.2721	0.438785
SRX026653	ERG	21994	19.4782	16.2721	0.671014
SRX886405	CNOT3	26014	17.734	14.6359	0.722422
SRX265225	TCF12	11755	17.2311	14.1799	0.616985
SRX4937338	MED1	9171	17.0693	14.0595	0.61569
SRX2765965	HMGB2	3547	16.9678	13.9958	2.21176
SRX1514930	GFP	9208	15.6168	12.7417	0.529745
SRX4213897	LIN9	3511	15.542	12.7138	2.05791
SRX7141989	O-GlcNAc	4012	15.5345	12.7138	0.429813
SRX2023764	HDAC2	1365	15.4364	12.6405	0.716264
SRX796085	BRPF3	4250	15.1727	12.4003	0.459687
SRX3595373	Epitope tags	24761	14.4584	11.769	0.524629
SRX1660873	TRIM25	25437	14.3396	11.6687	0.756049
SRX265222	RUNX1	14134	13.8989	11.2791	0.683244
SRX265229	ELF1	9769	13.3442	10.7554	0.670982
SRX1136734	JUND	4001	13.1671	10.6073	1.94708
SRX150411	SIN3A	4743	12.465	9.93236	1.9145
SRX5359048	SREBF2	19484	12.0958	9.58872	0.636244
SRX276780	RING1	12297	11.6801	9.19715	1.95098
SRX250095	TCF7L2	16895	11.0959	8.65753	1.41064
SRX3737118	NELFA	10862	10.8173	8.4096	1.34456
SRX2731517	NCAPH2	10704	10.8057	8.40776	0.735941
SRX5661983	CREB1	29139	10.7514	8.363	1.24872
SRX209673	EP300	4459	10.6484	8.26935	0.519759
SRX186675	KDM4A	14570	10.6014	8.23149	1.31065
SRX5359052	RORC	15195	10.394	8.04892	0.577433
SRX2140209	HDAC3	1551	10.3925	8.04892	0.450308
SRX3367137	BRD2	3627	10.078	7.75924	0.459553
SRX3256861	BCOR	4221	10.0462	7.73541	0.41793
SRX659751	RB1	914	9.90641	7.60722	4.83003
SRX5705796	ETS1	11133	9.9025	7.60722	0.725907
SRX968418	ARNT	415	9.77382	7.49352	0.0733211
SRX265227	TAL1	6997	9.75365	7.48065	0.616024
SRX663450	DMC1	5204	9.58705	7.33524	0.466623
SRX1721565	KDM5A	3218	9.56247	7.3175	2.04077
SRX5514032	CDK8	4925	9.08913	6.8806	1.67579
SRX4096729	HIF1A	1481	9.08845	6.8806	0.113314
SRX2765964	HMGB1	8517	8.96204	6.7723	1.87476
SRX1334496	MYC	2956	8.94868	6.76676	0.438149
SRX027401	E2F4	1552	8.88967	6.71358	2.41118
SRX359916	RELA	5865	8.8418	6.67146	1.51462
SRX7115500	RBBP4	19003	8.81	6.65094	1.38575
SRX3091904	ZNF711	2545	8.6972	6.55453	0.472559
SRX265220	MYH11	6083	8.66801	6.53067	0.609019
SRX4107936	CUL4A	25534	8.62901	6.49694	0.450527
SRX359884	E2F3	8404	8.5212	6.40455	1.41057
SRX4708022	HNRNPK	9000	8.50366	6.39502	0.584981
SRX5341942	CASZ1	7750	8.43778	6.34087	2.04091
SRX4708046	XRCC5	20069	8.25189	6.15978	1.36651
SRX4802349	EPAS1	910	8.07599	5.99797	0
SRX099405	RBL1	2513	8.06781	5.99438	3.35585
SRX4404396	MYCN	4785	8.00651	5.93763	0.590914
SRX475758	GABPA	4130	7.87537	5.81985	1.77128
SRX6370188	CBX7	5196	7.86801	5.81686	0.412362
SRX6027754	NR2F2	5209	7.85292	5.80609	0.314895
SRX482859	TBP	7006	7.79839	5.75584	1.54917
SRX359880	ATF2	7440	7.77858	5.74446	1.39827
SRX4046306	HCFC1	10281	7.72831	5.71458	1.31125
SRX150671	TRIM28	22627	7.72006	5.7103	1.50324
SRX4107932	SKP2	24359	7.65432	5.65625	0.356131
SRX2585781	E2F1	21952	7.61512	5.62087	1.21845
SRX2268291	CHD1	6462	7.56351	5.57682	0.694592
SRX4046308	RBBP5	14109	7.52098	5.53801	1.28406
SRX2585782	TP53	31305	7.24288	5.28592	1.3418
SRX190332	MYBL2	15213	7.24016	5.28592	1.48928
SRX4708020	HNRNPC	9988	7.21926	5.27191	0.746304
ERX1234993	TAF3	3715	7.18703	5.24309	1.79575
SRX7549659	TFAP2C	27661	7.08382	5.14994	0.805179
SRX1998402	EZH2	9069	7.07505	5.14447	1.38633
SRX016038	RBL2	2240	6.87663	4.95581	2.70066
SRX5501660	DDX21	6513	6.8551	4.93749	1.45677
SRX190227	PML	14855	6.8479	4.93482	1.30846
SRX3230379	CBX5	13215	6.79454	4.88952	1.39159
ERX1981982	BRD3	870	6.72214	4.83236	0.280892
SRX3075718	DNMT3A	17527	6.63364	4.77001	0.608029
SRX4792901	CTCF	19485	6.60924	4.74842	0.709473
SRX2652451	ZBTB48	5832	6.57803	4.72278	1.58573
SRX116447	SAP30	2965	6.56576	4.71326	1.84425
SRX035160	BCL6	5293	6.50569	4.65866	1.53974
SRX5514042	MED12	4251	6.4973	4.65297	1.72665
SRX1091814	CTCFL	19828	6.4557	4.61939	0.811255
SRX660088	KLF11	11480	6.37932	4.55088	1.29908
SRX5504130	HNF1B	10458	6.32148	4.50301	1.44631
SRX360577	NIPBL	2604	6.31178	4.49616	2.117
SRX055304	KDM5B	1746	6.20984	4.40911	2.11094
SRX190187	FOXM1	17825	6.11974	4.32866	1.51829
SRX4708075	PCBP1	2564	6.09203	4.30805	0.458697
SRX3511938	TFAP2A	19599	6.07715	4.29784	0.755683
SRX359894	HOXA6	6595	6.02371	4.24672	1.3901
SRX3091908	ZFX	4165	6.00114	4.22719	0.635355
SRX6054277	HDAC4	1587	5.97924	4.20912	0.331974
SRX6596847	EGR1	4290	5.93357	4.16797	0.628338
SRX4727911	TP53BP1	7507	5.92302	4.15967	0.775174
SRX359892	HOXA4	8731	5.91814	4.15702	1.32602
SRX5732680	KMT2A	7365	5.90512	4.14843	1.34796
SRX825397	IRF1	8285	5.88878	4.13697	1.91763
SRX114494	ARNTL	880	5.88709	4.13697	0.0804167
SRX190358	SP1	35406	5.86257	4.11461	1.17391
SRX684290	INTS3	7246	5.83843	4.09263	1.42378
SRX5307507	MAX	8823	5.83117	4.08751	0.746078
SRX767115	HSF1	10086	5.80471	4.06742	1.32177
SRX3189055	APC	4993	5.64229	3.93356	1.58795
SRX190335	SIX5	4368	5.63574	3.93094	1.57233
SRX684291	NELFE	12787	5.62612	3.92327	1.24646
SRX150425	ELK1	3341	5.57724	3.88211	1.81429
SRX1873456	LEO1	11195	5.43454	3.75814	0.737434
SRX1027445	CEBPB	153797	5.40298	3.73743	1.33817
SRX190307	SRF	19664	5.38441	3.72419	1.25257
SRX4650934	SUZ12	866	5.3663	3.70898	0.216775
SRX190265	ZEB1	11211	5.35117	3.69969	1.42694
SRX190214	CBX3	43069	5.30078	3.65473	1.16351
SRX3857006	CDKN1B	12854	5.27706	3.63921	1.25263
SRX5068576	KMT2D	3434	5.22859	3.59904	0.585768
SRX4708089	NONO	3621	5.16192	3.54213	0.614109
SRX265231	SPI1	2769	5.1156	3.50734	0.560118
SRX7654177	MTF2	3541	5.07433	3.47343	0.498584
SRX5136354	RTA	5620	5.0397	3.44491	1.86969
SRX3230386	HMGXB3	12011	4.93351	3.35218	1.32869
SRX1735651	FOXO1	18720	4.92263	3.34277	0.77506
SRX4143072	TAF1	1673	4.86154	3.2846	1.96164
SRX117010	FLI1	12283	4.80121	3.23007	0.818358
SRX1637469	CDK9	20943	4.79429	3.22527	1.31781
SRX5718165	RAD21	19724	4.76614	3.20354	0.794417
SRX3230414	ZNF281	19267	4.73855	3.18571	0.749219
SRX1726514	TFDP1	7570	4.72278	3.17406	1.27553
SRX882970	5-mC	87693	4.70243	3.15875	0.819914
SRX150626	CCNT2	11581	4.70205	3.15875	0.767052
SRX190260	REST	21966	4.67547	3.13754	0.811188
SRX4708039	AGO2	14755	4.66455	3.12927	0.806383
SRX023649	GATAD1	3092	4.64154	3.11283	1.60259
SRX4154203	ZFP64	8224	4.61453	3.08972	1.76328
SRX2470089	PITX3	10811	4.60487	3.08263	1.63173
SRX5975305	CDK12	1072	4.54256	3.02289	3.98867
SRX3230377	ARID5B	53796	4.52773	3.0106	1.1552
SRX392040	LMNB1	6190	4.52109	3.00523	4.29336
SRX4650927	RNF2	784	4.51657	3.00324	0.243211
SRX2163140	FOXA1	12555	4.5046	2.99378	0.609065
SRX190197	NFIC	13275	4.4858	2.97747	1.47037
SRX306184	ICE1	5429	4.43498	2.93771	1.57074
SRX100436	PAX5	15232	4.427	2.93094	1.3711
SRX4096733	SMAD3	4391	4.41404	2.91919	0.384936
SRX4708080	PRPF4	2378	4.3752	2.88753	0.53847
SRX6800702	IRF4	8092	4.34192	2.85779	1.44253
SRX360055	ZNF143	2987	4.33238	2.84943	1.64138
SRX100442	POU2F2	13632	4.3043	2.82602	1.29682
SRX100320	GATA2	1338	4.27805	2.80554	2.22341
SRX7677759	XRN2	2915	4.21845	2.75501	0.580543
SRX100554	BCLAF1	17412	4.16626	2.7117	1.31648
SRX3592686	JUN	2956	4.15874	2.70856	0.463799
SRX1041842	TRIM24	12960	4.13663	2.68862	0.831763
SRX2731653	HOXC5	16248	4.13346	2.68719	1.51824
SRX4708072	HNRNPLL	8498	4.11695	2.67539	1.26961
SRX3345960	NAB2	1119	4.10362	2.66419	0.235817
SRX3230398	RREB1	17070	4.021	2.59824	1.36029
SRX1880280	CDK7	3706	4.00879	2.59009	1.49398
SRX6857970	PGR	14562	4.00735	2.58967	1.16732
SRX1873455	PAF1	2597	3.9957	2.58104	0.563874
SRX4937327	ATXN7L3	1235	3.99204	2.58079	0.409285
SRX4708086	AGO1	3140	3.98371	2.577	0.447447
SRX023659	PHF8	2617	3.88056	2.49311	1.60793
SRX150510	MXI1	11595	3.87232	2.48768	1.2429
SRX3436851	RBP1	9188	3.8536	2.47454	1.19288
SRX4815193	TLE3	27151	3.84177	2.4664	0.700489
SRX4046302	CXXC1	9861	3.83664	2.46452	1.19975
SRX150431	ELK4	2507	3.83262	2.46452	1.70989
SRX190185	MTA3	13264	3.78355	2.42663	1.42776
SRX5075169	SMARCA4	27836	3.78039	0.328362	3.19131
SRX4172742	GATA1	10034	3.7553	2.40312	0.811321
SRX212652	STAT1	14456	3.73556	2.38598	1.25021
SRX476922	SNAI2	29787	3.69717	0.328362	0.707608
SRX150537	SETDB1	18723	3.66962	2.33112	1.81687
SRX753141	GTF2I	5401	3.63776	2.30511	0.385269
SRX150418	UBTF	2944	3.59886	2.27525	0.609969
SRX5486412	ZIC5	3766	3.59721	2.27441	0.553982
SRX182682	BRCA1	3902	3.57273	2.25797	1.39603
SRX4708029	FUS	2836	3.54425	2.23791	0.599442
SRX347428	STAT3	13075	3.54399	2.23791	1.2586
SRX3161003	ZBTB7A	12243	3.53526	2.23074	0.792603
SRX295035	MECP2	2150	3.52966	2.22592	1.76087
SRX3230383	FOXK1	18104	3.49031	2.19503	1.2134
SRX023657	C17orf49	934	3.47885	2.18585	2.70066
SRX3271022	KDM1A	11300	3.43891	2.15044	1.29612
SRX3256864	PCGF1	17367	3.39616	2.11659	0.883888
SRX359887	GLI2	4582	3.37191	2.09554	1.36708
ERX2552537	CIC	986	3.33743	2.07018	0
SRX6435405	SUPT5H	4239	3.32746	2.06306	1.34519
SRX2431535	POU5F1	704	3.31721	2.05564	0.284905
SRX3230391	KLF10	10016	3.30604	2.04868	1.25057
SRX190292	USF1	16853	3.22581	1.98205	1.22763
SRX1389380	ELF3	20659	3.21986	1.97827	1.30607
SRX3020564	PHIP	2696	3.21112	1.97134	1.73687
SRX1967784	SMC1A	10772	3.19007	1.95116	0.632007
SRX1044121	ASCL1	4546	3.16612	1.93253	0.311615
SRX150639	RFX5	18754	3.16165	1.9307	1.2932
SRX6824683	MYOD1	7221	3.14309	0.223992	inf
SRX7050992	PPP1R10	860	3.08212	1.86539	0.281458
SRX097089	SMAD1	9418	3.07314	1.85894	0.581681
SRX4415495	RBBP7	9304	3.06408	1.85429	1.25543
SRX1044125	NEUROD1	2749	3.05515	1.84908	0
SRX895429	SUMO2	2958	3.02514	1.82591	1.56166
SRX670629	ELK3	2099	3.01646	1.82022	1.60259
SRX725584	MYB	20632	3.00995	1.81673	1.19942
SRX4561210	EHMT2	11809	3.00574	1.81373	0.869831
SRX3581509	CHD7	5482	2.99523	0.223992	0.124337
SRX4343449	ARID4B	2016	2.97954	1.7923	1.57291
SRX150476	FOS	60319	2.97699	0.223992	1.83082
SRX2598522	MORC2	856	2.97121	1.78457	8.10198
SRX2442440	FGFR1	13463	2.96482	1.77995	0.892575
SRX4708071	HNRNPL	2366	2.93025	1.75273	0.570189
SRX4389612	CBX4	379	2.92882	1.75273	0.302172
SRX5771668	SOX2	19596	2.9248	1.74929	0.542576
SRX4107934	DTL	21050	2.92276	1.74782	0.560206
SRX3584305	RARA	2426	2.91752	0.223992	0.0552608
SRX4708037	RBM39	7400	2.87896	1.71815	1.29816
SRX688848	ASH2L	2474	2.86729	1.70879	3.05949
SRX5441335	CPSF3	1347	2.82643	1.67782	0.446844
SRX037419	NFYB	10230	2.82506	1.677	1.28507
SRX5771378	SUPT6H	959	2.79675	1.65569	0.329945
SRX3506185	Pan-acetyllysine	5277	2.77171	1.6349	1.35352
SRX5794309	TCF7	1235	2.75558	1.62298	2.42367
SRX150465	RCOR1	3781	2.74929	1.61774	0.439927
SRX4708116	YY1	13870	2.74573	1.61498	1.10657
SRX5391034	MLXIP	26672	2.73929	1.61086	0.828926
SRX190349	RUNX3	71124	2.72563	1.60236	1.10773
SRX7677720	NELFCD	2323	2.71192	1.58968	0.66301
SRX150458	CHD2	11016	2.70377	1.58407	1.21173
SRX190212	FOSL1	28345	2.69629	1.58014	1.20811
SRX150415	MAZ	6566	2.68708	1.57395	0.775674
SRX4931279	AFF1	1868	2.66377	1.55413	0.628556
SRX3230417	ZNF335	11560	2.65717	1.5505	1.23329
SRX100416	NR3C1	15235	2.65023	1.54504	0.799908
SRX764810	FOXA2	12617	2.64173	1.53703	1.33549
SRX3372021	FOXF1	2810	2.63661	1.5335	0.186969
SRX4786552	TET2	1374	2.60144	1.50694	0.534197
SRX070884	RBPJ	3202	2.59852	1.50545	1.48771
SRX286203	BRD1	7795	2.59298	1.50195	0.820671
SRX2007818	KMT2B	1232	2.59216	1.50195	1.66195
SRX4705120	GATA3	8998	2.57621	1.48837	0.758263
SRX995501	STAG1	23608	2.56985	1.48406	0.803791
SRX1799593	TBX21	35822	2.56653	1.48246	1.12041
SRX3931097	GRHL2	15055	2.52996	1.45101	0.725452
SRX190288	ZBTB33	4622	2.51446	1.43736	1.42452
SRX3934091	INTS13	2285	2.51181	1.43655	0.596709
SRX150571	WRNIP1	786	2.50736	1.43393	3.73938
SRX3230409	ZCCHC11	3544	2.46647	1.40521	1.55807
SRX5299347	PCGF2	871	2.46251	1.40347	0.393619
SRX359947	NPAT	3216	2.45948	1.40132	1.34618
SRX359930	E2F8	856	2.45063	1.39424	2.00324
SRX2731658	PBX4	76745	2.44983	0.106132	1.59365
SRX3434291	SKI	4699	2.4281	1.37524	0.552003
SRX359408	CREBBP	7620	2.41715	1.3673	0.849331
SRX5157162	CEBPA	3533	2.41503	0.106132	0.110522
SRX1787312	KDM2B	15033	2.40864	1.36129	1.14708
SRX1787678	KMT2C	2314	2.39655	1.35357	5.40132
SRX5486445	ZIC2	737	2.39655	1.35357	5.40132
SRX3589919	STAG2	4996	2.38902	1.34944	0.553982
SRX5294340	DPF2	11823	2.3852	0.106132	5.47082
SRX159138	NOTCH1	38442	2.38159	1.3437	1.10044
SRX1711343	INTS12	10850	2.37992	1.34287	1.13033
SRX679419	PROX1	8981	2.37255	1.33953	1.45639
SRX1067068	AR	97488	2.35724	1.32603	1.2275
SRX1721490	ETV1	11838	2.35628	0.106132	3.56432
SRX100453	THAP1	2684	2.35052	1.31993	1.46805
SRX2734393	NFE2L2	13687	2.33169	1.30646	0.700624
SRX3436564	SSRP1	3851	2.3263	1.30413	0.323156
SRX190351	TEAD4	34620	2.31567	1.29593	1.18414
SRX3230396	PRDM10	30478	2.31525	1.29591	1.11751
SRX4708081	FIP1L1	3304	2.30283	1.28711	0.707667
SRX5183151	BACH1	3684	2.28996	1.2802	0.436261
SRX5600890	OLIG2	1156	2.28996	1.2802	0.436261
SRX3927307	SS18	35169	2.27713	1.27091	0.875489
SRX4708035	RBM22	5393	2.27555	1.26972	1.42976
SRX286201	ING2	15235	2.27325	1.26821	1.12033
SRX150555	E2F6	3090	2.27247	1.26821	1.35808
SRX1466274	PRMT5	799	2.25484	1.25677	0
SRX2007815	MEN1	2430	2.24649	1.25072	1.54412
SRX150105	GTF2B	1589	2.21993	0.0692692	inf
SRX3230385	FOXP1	15626	2.19642	0.0692692	0.497347
SRX5718140	YAP1	45820	2.17145	0.0692692	1.6313
SRX190177	STAT5A	6934	2.1703	1.19433	1.42823
SRX4708084	RBM25	38015	2.16949	1.19388	0.824696
SRX535456	HEXIM1	490	2.16312	1.18788	4.36261
DRX001461	MLL-AF6	34983	2.15524	1.18109	0.791868
SRX2555289	HAND2	39215	2.15176	1.17834	0.818987
SRX2198831	LARP7	12208	2.14388	1.17224	1.42452
SRX3230395	PAXIP1	9446	2.13213	1.16483	0.629931
SRX2578896	NCOA1	501	2.10694	1.1458	6.23229
SRX2436046	OTX2	32527	2.08711	1.13217	1.25248
SRX288274	GATA6	7532	2.06244	1.1149	1.27356
SRX610775	CSNK2A1	1103	2.04834	1.10474	0.508759
SRX4059544	EHF	9536	2.04531	1.10205	1.36673
SRX3468013	ARID2	1329	2.04426	1.10155	0.597617
SRX1304580	LYL1	2957	2.03703	0.0692692	0.165782
SRX5007090	BCL11B	2181	2.02988	1.09167	0.586569
SRX1674506	MBD3	35160	2.02065	1.08581	1.07025
SRX4345363	JUNB	5037	2.0055	1.07525	0.643334
SRX895439	PIAS1	7139	2.00463	1.07502	1.49936
SRX5089376	ARID1A	20077	2.00399	1.07502	0.677899
SRX7615734	AFF4	1149	2.00259	1.07431	0.615535
SRX4143035	POU2F3	29676	1.99723	1.0696	0.713553
SRX3230392	MTA1	9719	1.99392	1.06857	1.36998
SRX4192132	XRCC4	978	1.99331	1.06829	2.61756
SRX5391679	SMC3	12481	1.99285	1.06815	0.811331
SRX4941325	XBP1	5138	1.99133	1.06696	0.749276
SRX1690207	TWIST1	13295	1.98477	1.06568	0.704107
SRX3468034	SMARCC1	721	1.98446	1.06568	0
SRX2250891	TFEB	1900	1.97389	1.05851	0.233711
SRX5441325	PCF11	797	1.97389	1.05851	0.233711
SRX3230388	KAT7	3159	1.97121	1.05678	1.33209
SRX3098196	RUNX1T1	5230	1.96474	1.05224	0.762084
SRX107284	DUX4	66806	1.94191	1.03697	1.3362
SRX317578	JARID2	4247	1.92916	1.02672	0.684991
SRX130610	NCOR2	5636	1.92067	1.02089	1.48475
SRX6927195	THAP11	2284	1.92022	1.02074	1.55261
SRX360059	ZNF280D	1283	1.91933	1.02047	1.58204
SRX022391	VDR	615	1.90725	1.01143	2.49292
SRX359910	NFYA	2923	1.89896	1.00436	1.30878
SRX3230415	ZNF331	28042	1.88964	0.997753	1.12318
SRX1998400	MAPK1	557	1.87943	0.990562	4.57035
SRX186616	ZMIZ1	5134	1.87318	0.987736	0.61492
SRX204163	SUMO1	9051	1.86962	0.985468	1.34401
SRX3367141	FOSL2	38906	1.86127	0.979205	0.806532
SRX265219	CBFB	9805	1.84764	0.969966	0.863173
SRX747573	NCOR1	7426	1.84631	0.969217	0.63843
SRX4712347	LDB1	2764	1.82264	0.952652	1.63227
SRX1962094	MYF5	7672	1.81938	0.0320333	3.23276
SRX5822373	AML1-ETO	1699	1.81927	0.0320333	0
SRX041293	STAT5B	3948	1.8132	0.948401	1.67288
SRX1027441	ATF4	909	1.80014	0.942053	0.113314
SRX4714482	GTF3C2	2954	1.78942	0.0271523	4.80769
SRX3230408	ZC3H4	2681	1.78646	0.93086	0.663875
SRX1782978	ZMYND8	597	1.78442	0.930824	0.363551
SRX3366956	HOXB13	5138	1.78442	0.930824	0.363551
SRX276784	BMI1	7092	1.77665	0.924978	1.70943
SRX092451	EBNA2	3462	1.76644	0.917776	1.95872
SRX1295733	CHAT	1563	1.76092	0.914159	inf
SRX3256865	RYBP	6442	1.75725	0.0253509	0.729443
SRX593748	SFPQ	95292	1.75348	0.909422	0.886903
SRX3768261	PLAG1	6864	1.75126	0.908817	0.794255
SRX4493016	GFI1B	2457	1.74988	0.907706	0.69756
SRX734340	CHD8	62828	1.74663	0.905261	0.767593
SRX1393088	CLOCK	190	1.71164	0.882943	0
SRX1070427	ORC2	3252	1.7006	0.876304	0.538244
SRX3230405	UBP1	2947	1.69919	0.875923	1.44233
SRX1280448	NRF1	10747	1.69718	0.875043	0.885285
SRX335071	NFATC1	6222	1.69497	0.0253509	1.86186
SRX4708063	SRSF4	518	1.68652	0.867348	0.398867
SRX150548	STAT2	1242	1.66808	0.854723	2.05299
SRX100553	ATF3	2475	1.66499	0.853637	1.4542
SRX5426120	EPOP	598	1.66337	0.852966	0.328016
SRX159134	ZNF76	2747	1.65407	0.845707	1.41721
SRX684293	ASUN	3644	1.64244	0.837047	1.34143
SRX190343	PBX3	51974	1.6402	0.0253509	1.43678
SRX3433644	USP7	22368	1.63976	0.0253509	0.786283
SRX190231	BCL3	5790	1.63768	0.0253509	7.29443
SRX367491	ASXL1	13921	1.63227	0.830071	1.09065
SRX2900608	HIC1	6977	1.61734	0.820252	0.688149
SRX016978	TP73	11850	1.61069	0.0253509	4.47613
SRX190223	RXRA	10523	1.61069	0.0253509	4.47613
SRX4420233	N6AMT1	331	1.61037	0.815454	0.379357
SRX1046558	RAG2	21593	1.60238	0.809585	1.07037
SRX017701	KAT8	379	1.59708	0.80576	0.431467
SRX3401272	TEAD1	23592	1.59059	0.0253509	2.02255
SRX1901489	MLL-AF4	1296	1.58205	0.0253509	inf
SRX1538758	NR1H2	6000	1.57646	0.793416	1.56532
SRX2145569	RUNX2	16623	1.57379	0.790981	0.836908
SRX4815190	CTNNB1	1317	1.56804	0.7864	1.90249
SRX3927286	BRD9	13227	1.54214	0.769512	0.792585
SRX5025678	DCP1A	321	1.53928	0.76825	3.24079
SRX540850	ALKBH3	586	1.53928	0.76825	3.24079
SRX6476492	SMAD2	1923	1.51478	0.750533	0.600971
SRX4786575	KDM6A	6729	1.51045	0.746875	1.19523
SRX2270409	JMJD6	12958	1.49784	0.738944	0.908876
SRX6371943	BRCA2	2124	1.49079	0.734103	1.58334
SRX5930124	KAT2A	729	1.48692	0.731774	1.84001
SRX3144981	GFI1	3004	1.47672	0.723984	1.50614
SRX041289	STAT4	1545	1.46749	0.717368	1.99433
SRX1076935	LMTK3	907	1.46624	0.716558	3.42776
SRX2555287	PHOX2B	10414	1.4547	0.707607	0.539009
SRX1898037	RAG1	30575	1.45437	0.707584	1.09409
SRX150599	MAFF	18355	1.44603	0	2.37622
SRX150633	GTF2F1	6836	1.44603	0	2.37622
SRX3098185	MECOM	2295	1.44177	0	0.165782
SRX032595	HMGN1	186	1.43596	0.696562	0
SRX2023705	TBX5	128	1.43596	0.696562	0
SRX3288568	KLF4	934	1.43596	0.696562	0
SRX246954	ERCC2	770	1.43208	0.694162	2.49292
SRX6878598	CREB5	8866	1.42116	0.684928	0.597262
SRX1998425	MYOG	4969	1.42029	0.684408	0.513248
SRX190199	SP4	3663	1.42022	0.684408	1.24646
SRX3942991	ZNF341	2891	1.41504	0.681115	0.739051
SRX064483	SMAD4	739	1.4096	0.678813	0.311615
SRX3230400	SIX4	7932	1.40959	0.678813	1.27614
SRX131372	NOS2	537	1.40805	0.678813	inf
SRX4643714	MAPK14	198	1.40805	0.678813	inf
SRX5598318	MYOCD	12181	1.39344	0	0.729443
SRX3927334	ONECUT2	67547	1.39098	0	1.44906
SRX064493	FOXH1	14479	1.38806	0.663653	0.65989
SRX4708019	U2AF2	686	1.38129	0.659588	2.15297
SRX3962742	LMNA	23303	1.38012	0.658975	0.87145
SRX218419	KLF1	54568	1.3799	0.658959	1.06173
SRX4096882	TRPS1	3746	1.37155	0.653441	0.393619
SRX3460920	POU2AF1	1272	1.36846	0.651892	0.479407
SRX1304828	MED26	2614	1.36723	0.651586	1.25583
SRX286202	ING5	11258	1.36666	0.651586	1.11542
SRX180826	E2F7	665	1.36468	0.651586	0.287644
SRX758029	TOP1	2425	1.36468	0.651586	0.287644
SRX018626	HNF4A	1639	1.36215	0.649852	0.433551
SRX150455	EBF1	34459	1.35256	0.64383	0.859046
SRX5234510	SMARCB1	5142	1.34513	0	inf
SRX2059877	MGEA5	5083	1.3302	0.626383	1.24646
SRX451077	PDX1	9875	1.33012	0	2.73541
SRX150372	MAFK	7557	1.32835	0.626031	0.64472
SRX646135	NFE2	15260	1.32031	0.621725	1.11683
SRX5527890	UPF1	385	1.31166	0.617271	0.155807
SRX2043232	PBX1	23666	1.3111	0.617271	0.901156
SRX3230413	ZNF219	36678	1.30839	0.61588	1.08283
SRX194571	GREB1	870	1.30625	0.61588	7.47875
SRX5138661	ETV2	666	1.30625	0.61588	7.47875
SRX769982	DYRK1A	513	1.30625	0.61588	7.47875
SRX150449	NR2C2	1956	1.30474	0.615126	1.37866
SRX3275108	DNMT3B	1013	1.30344	0.61477	0.138495
SRX4046309	SETD1A	506	1.29933	0.611601	0.366606
SRX3591825	MEF2C	33362	1.29376	0.607346	1.15572
SRX2533043	SIRT1	4007	1.29064	0.605713	0.467422
SRX4179959	TP63	31521	1.28594	0	1.59931
SRX1478541	SIX2	7426	1.28391	0	2.98408
SRX5576993	CRTC2	17152	1.27547	0.595752	1.05766
SRX4708030	TAF15	2852	1.25971	0	5.96817
SRX4708082	RBFOX2	23893	1.2431	0.572159	1.06316
SRX883579	WWTR1	4501	1.22267	0.558313	1.7213
SRX100493	HEY1	26414	1.21517	0.552297	1.06364
SRX3460917	IKZF1	31792	1.21083	0.549752	1.10104
SRX017558	BRD7	495	1.21021	0	0
SRX1424693	NANOG	553	1.21021	0	0
SRX204165	UBE2I	697	1.21021	0	0
SRX277585	FANCD2	222	1.21021	0	0
SRX3881588	FOXN3	995	1.21021	0	0
SRX738356	WIZ	696	1.21021	0	0
SRX758323	MBD2	1002	1.21021	0	0
SRX5904135	TCF21	27528	1.20454	0	1.5252
SRX2043230	TCF3	41382	1.20103	0	0.824307
SRX2770851	MAF	16442	1.19859	0.541509	0.6472
SRX190362	CEBPD	12494	1.18931	0.534182	0.824271
SRX4342283	AHR	3176	1.18383	0	0.378931
SRX1538760	NR1H3	22755	1.16588	0.518534	1.20058
SRX013324	ZNF263	841	1.16583	0	0.248674
SRX3758833	BrdU	1978	1.16583	0	0.248674
SRX3829962	MGA	807	1.16583	0	0.248674
SRX1989717	GATA4	6109	1.1647	0.517858	0.750296
SRX660084	PPARG	21784	1.16203	0	1.94794
SRX1078845	ELL2	1449	1.15816	0.514496	0.562917
SRX2831680	BCL11A	173	1.15699	0.514496	0
SRX4345356	NFATC2	2323	1.15666	0.514425	0.545326
SRX543180	ZNF750	12741	1.14186	0	1.74825
SRX3703140	MEF2B	16411	1.13589	0.500879	1.18086
SRX7677763	DCP2	2359	1.13426	0	inf
SRX3401276	CTBP2	3276	1.13275	0	inf
SRX1892835	TFAP4	36122	1.13066	0.496653	1.07035
SRX673721	Biotin	1239	1.12884	0.495823	1.61001
SRX1058477	MCPV ST	3884	1.12648	0.49396	0.736544
SRX2548284	BATF3	2908	1.12402	0.492493	0.389518
SRX1616411	GTF3C5	1049	1.11425	0.487489	2.11898
SRX2628189	HAND1	5641	1.11425	0.487489	2.11898
SRX1058478	EP400	3000	1.10427	0.480441	0.790664
SRX4708025	HNRNPUL1	1720	1.09365	0.472895	0.637079
SRX2935293	8-Hydroxydeoxyguanosine	5253	1.08577	0	0.331565
SRX118011	TBL1Y	1386	1.08237	0	3.48143
SRX150732	TBL1XR1	6802	1.08165	0.465545	1.29262
SRX2555293	ISL1	23166	1.07513	0.461677	0.706947
SRX3642947	PRMT1	13741	1.07345	0.460524	1.25856
SRX4708066	U2AF1	1198	1.06806	0.457344	0.650326
SRX1322298	EBNA1	942	1.06117	0.454924	4.36261
SRX181191	NME2	20628	1.05892	0.454924	0.714881
SRX1036437	HINFP	319	1.05552	0.454924	inf
SRX3230411	ZMYM3	10376	1.01087	0	0.628228
SRX2555295	TBX2	7717	0.993952	0	0.455902
SRX5299358	PHC1	257	0.927044	0	0.497347
SRX246953	ERCC3	889	0.917982	0	inf
SRX378797	CDK6	1629	0.911025	0	3.14987
SRX702128	TCF4	971	0.911025	0	3.14987
ERX470434	NRIP1	3920	0.882463	0	4.64191
SRX2254535	KLF5	4214	0.865249	0	4.97347
SRX1021630	DAXX	24986	0.813257	0	1.49204
SRX3751778	DDIT3	16149	0.81323	0	1.51573
ERX2277499	CSF1R	1551	0.810882	0	0.165782
SRX018654	pFM2	1651	0.810882	0	0.165782
SRX026263	CDX2	785	0.810882	0	0.165782
SRX117808	VEZF1	812	0.810882	0	0.165782
SRX144718	ORC1	348	0.810882	0	0.165782
SRX150750	HOXA9	823	0.810882	0	0.165782
SRX150753	MEIS1	569	0.810882	0	0.165782
SRX1819610	KDM5D	906	0.810882	0	0.165782
SRX204179	PIAS4	1134	0.810882	0	0.165782
SRX235055	CRY1	1359	0.810882	0	0.165782
SRX236117	LMO2	1016	0.810882	0	0.165782
SRX2367967	SP140	190	0.810882	0	0.165782
SRX3888135	SALL4	929	0.810882	0	0.165782
SRX4708013	SRSF1	2574	0.803984	0	2.43148
SRX4548329	TRP47	40123	0.746408	0	0.876603
SRX150420	ATF1	11539	0.745248	0	1.82361
SRX035159	EOMES	46952	0.743786	0	1.25373
SRX020507	ESR2	5029	0.743356	0	2.8183
SRX4679527	ATRX	5466	0.742708	0	1.87887
SRX490262	KDM6B	5717	0.735525	0	2.98408
SRX359886	ETV5	4654	0.726188	0	2.07228
SRX2164786	NKX2-1	52988	0.722759	0	1.23153
ERX3266645	PAX8	7454	0.722207	0	2.15517
SRX4708026	PTBP1	727	0.696555	0	inf
SRX5020211	SMARCA2	2735	0.696555	0	inf
SRX150416	ARID3A	4542	0.696309	0	3.97878
SRX684297	CPSF3L	2335	0.696309	0	3.97878
SRX4708021	HNRNPH1	778	0.677761	0	inf
SRX1091546	NR2F1	47078	0.670651	0	1.16739
SRX3230412	ZNF12	11837	0.654495	0	1.46441
SRX2321776	NKX2-5	2528	0.626798	0	0.414456
SRX5165474	Cas9	2190	0.626798	0	0.414456
SRX150460	USF2	5173	0.618011	0	1.76835
SRX3797277	ZNF768	8940	0.605935	0	0.626289
DRX000549	PARK7	114	0.603794	0	0
SRX016556	BDP1	631	0.603794	0	0
SRX017709	KAT5	539	0.603794	0	0
SRX1021632	DNMT1	458	0.603794	0	0
SRX150111	POU2F1	544	0.603794	0	0
SRX2741422	CHD4	234	0.603794	0	0
SRX3422334	INSR	1037	0.603794	0	0
SRX359976	ZBTB10	243	0.603794	0	0
SRX360580	RFX2	191	0.603794	0	0
SRX3686695	SOX21	463	0.603794	0	0
SRX3815844	MCM2	690	0.603794	0	0
SRX4420235	TRMT112	72	0.603794	0	0
SRX5444508	DOT1L	88	0.603794	0	0
SRX150509	BHLHE40	20720	0.602878	0	0.795756
SRX014767	MethylCap	21641	0.587417	0	1.29612
SRX1435941	ZBTB16	924	0.585677	0	0.331565
SRX186609	CUX1	2637	0.585677	0	0.331565
SRX2207926	ERCC6	2080	0.585677	0	0.331565
SRX2837385	REL	1305	0.585677	0	0.331565
SRX359924	BARX1	825	0.585677	0	0.331565
SRX502812	HIRA	1899	0.585677	0	0.331565
SRX5426125	AEBP2	175	0.585677	0	0.331565
SRX648245	ZBTB17	831	0.585677	0	0.331565
SRX7887593	YBX1	3779	0.585677	0	0.331565
SRX180379	NKX3-1	17992	0.580669	0	1.61046
SRX150706	SREBF1	1969	0.580329	0	2.48674
SRX190196	MBD4	3999	0.576236	0	2.65252
SRX6840507	HAP1	15347	0.576163	0	1.47697
SRX3927298	GLTSCR1	2065	0.513351	0	3.31565
SRX518673	BATF	2454	0.513351	0	3.31565
SRX7122007	GRHL1	2100	0.513351	0	3.31565
SRX4708093	TARDBP	2754	0.508718	0	3.64721
SRX5771670	SOX17	28177	0.500678	0	0.778457
SRX360062	ZNF83	2326	0.48678	0	0.530504
SRX3445799	INO80	1048	0.479242	0	0.718391
SRX084521	ETV4	458	0.470167	0	inf
SRX1674509	GATAD2A	2357	0.470167	0	inf
SRX4663590	NCOA3	1662	0.470167	0	inf
SRX150442	ZKSCAN1	2047	0.463084	0	inf
SRX3230418	ZNF544	8678	0.459076	0	1.35389
SRX2837384	RELB	17301	0.456561	0	0.767835
SRX3230407	ZBTB21	5992	0.453683	0	1.82361
SRX2017935	HNF4G	3971	0.452942	0	0.596817
SRX3460918	MTA2	9590	0.441206	0	1.4506
SRX5409710	NETO2	8892	0.436921	0	0.73418
SRX100546	TAF7	8033	0.429584	0	1.32626
SRX3083284	BACH2	4022	0.423051	0	2.15517
SRX668219	ZNF92	12131	0.415432	0	1.59151
SRX1293534	PSIP1	3701	0.39729	0	0.766744
SRX3230404	THRA	23885	0.388403	0	1.17232
SRX1653203	NR4A1	10268	0.384901	0	1.49204
SRX186626	ZNF384	14016	0.383974	0	1.3564
SRX346924	MITF	8578	0.383974	0	1.3564
SRX497418	PRDM11	2598	0.380066	0	0.723415
SRX5765527	MLLT3	1982	0.379203	0	0.552608
SRX1389377	KLF6	2363	0.367148	0	1.76835
SRX011575	TAF2	247	0.360137	0	0.331565
SRX017710	HDAC6	429	0.360137	0	0.331565
SRX022741	TDRD3	580	0.360137	0	0.331565
SRX1035583	MAML3	1920	0.360137	0	0.331565
SRX1614806	ZNF366	711	0.360137	0	0.331565
SRX212445	FOXP3	586	0.360137	0	0.331565
SRX2378692	AHRR	348	0.360137	0	0.331565
SRX2382331	EBF3	1354	0.360137	0	0.331565
SRX2900094	BAP1	1032	0.360137	0	0.331565
SRX396284	C17orf96	88	0.360137	0	0.331565
SRX396570	CBX8	683	0.360137	0	0.331565
SRX4466278	ETV6	710	0.360137	0	0.331565
SRX882966	5-hmC	1307	0.360137	0	0.331565
SRX1131599	PRDM14	744	0.335067	0	2.65252
SRX2837388	NFKB1	2566	0.335067	0	2.65252
SRX111321	HOXC9	8959	0.333984	0	2.98408
SRX190290	MEF2A	5856	0.333984	0	2.98408
SRX1304581	JMJD1C	6928	0.299696	0	1.45889
SRX100447	SP2	2665	0.297328	0	0.66313
SRX3230403	TCF25	21029	0.290328	0	1.18416
SRX610813	DDX5	329818	0.273047	0	0.946065
SRX1066865	BANP	4872	0.27274	0	1.98939
SRX5089783	SATB1	14094	0.265043	0	0.66313
SRX4708087	SAFB	3201	0.257169	0	0.783699
SRX2505193	MTOR	42544	0.246058	0	0.907441
SRX2375355	MLLT1	801	0.239248	0	inf
SRX3103112	SIRT6	613	0.239248	0	inf
SRX359934	GMEB2	1444	0.239248	0	inf
SRX100525	FOXP2	3133	0.235463	0	1.5473
SRX684517	T	3371	0.230702	0	0.718391
SRX7677738	NCBP1	7519	0.223145	0	0.879922
SRX290878	EBNA3	1843	0.192533	0	0.66313
SRX3230399	RUVBL1	1837	0.192533	0	0.66313
SRX1426074	PHF2	541	0.163657	0	2.32095
SRX833401	LEF1	1972	0.163657	0	2.32095
SRX160847	IRF2	2106	0.145336	0	0.773652
SRX2582162	GRHL3	4389	0.141447	0	1.16048
SRX1503375	HNF1A	4205	0.131497	0	1.65782
SRX150623	HMGN3	8294	0.115274	0	1.09831
SRX150642	ZNF217	5171	0.112873	0	1.43678
SRX3124570	FXR2	4440	0.112873	0	1.43678
SRX1042046	BPTF	4073	0.110573	0	0.795756
SRX2837390	NFKB2	5465	0.0956554	0	0.884173
SRX3230389	KDM2A	29047	0.0776182	0	0.967518
SRX3230381	ERF	6279	0.066218	0	0.939434
SRX3636887	ZHX2	26865	-0.0373805	0	0.983061
ERX1305854	CBFA2T3	4501	0	0	0.911804
ERX159252	MAFG	347	0	0	inf
ERX2734535	LIG4	1091	0	0	inf
SRX023650	CCDC101	504	0	0	inf
SRX023652	TRRAP	602	0	0	inf
SRX023654	GLYR1	84	0	0	inf
SRX027273	SMARCC2	445	0	0	inf
SRX037417	PRAME	3166	0	0	1.65782
SRX1117697	KDM5C	1911	0	0	1.32626
SRX1131597	CBFA2T2	484	0	0	1.32626
SRX1140481	KDM3B	1245	0	0	0.66313
SRX116414	CBX2	259	0	0	inf
SRX128191	TTF2	552	0	0	0.66313
SRX130108	CTBP1	3780	0	0	1.32626
SRX1318620	SIX1	594	0	0	inf
SRX1424891	POU3F2	710	0	0	inf
SRX1473609	ESRRA	4970	0	0	0.994695
SRX149714	SCML2	453	0	0	inf
SRX150495	ZZZ3	551	0	0	inf
SRX150496	SUPT20H	610	0	0	inf
SRX150634	PRDM1	3167	0	0	0.884173
SRX150649	IRF3	1090	0	0	0.66313
SRX1530266	YY2	1708	0	0	0.66313
SRX1674510	GATAD2B	2817	0	0	0.994695
SRX182683	PALB2	186	0	0	inf
SRX194192	TET3	111	0	0	inf
SRX1993440	ZSCAN5D	545	0	0	inf
SRX206838	EED	1383	0	0	inf
SRX2140216	CCND2	2797	0	0	0.911804
SRX2203276	PAX6	876	0	0	inf
SRX2207928	PSMB5	350	0	0	inf
SRX2207930	ERCC8	4344	0	0	1.10522
SRX2373978	TAZ	321	0	0	inf
SRX248766	ASF1A	927	0	0	0.66313
SRX2598525	FAM208A	244	0	0	inf
SRX2652429	ZNF532	276	0	0	inf
SRX2733342	MAML1	538	0	0	inf
SRX2830156	PAX7	1789	0	0	1.32626
SRX2941475	PBXIP1	688	0	0	inf
SRX3113422	MAF1	506	0	0	inf
SRX312240	TFAM	608	0	0	inf
SRX3142682	ILF3	4246	0	0	1.32626
SRX316957	ZMYND11	616	0	0	0.66313
SRX3230390	KDM3A	1631	0	0	1.32626
SRX3230393	NPAS2	1409	0	0	1.32626
SRX3230410	ZHX3	1818	0	0	0.994695
SRX3230416	ZNF334	1403	0	0	1.98939
SRX3230419	ZSCAN29	3339	0	0	1.03614
SRX3460916	IKZF3	12788	0	0	1.0337
SRX359919	SOX9	606	0	0	inf
SRX359946	NFYC	2109	0	0	0.66313
SRX359962	TERF1	555	0	0	inf
SRX360063	ZNF84	330	0	0	inf
SRX3737117	CSTF3	254	0	0	inf
SRX378019	KSHV LANA	695	0	0	inf
SRX3841272	PYGO2	6994	0	0	1.07759
SRX392293	PRKCQ	389	0	0	inf
SRX396568	CBX6	573	0	0	0.66313
SRX4179992	JDP2	709	0	0	inf
SRX423006	PARP1	776	0	0	inf
SRX424010	KDM4C	10434	0	0	1.0142
SRX4313203	SOX8	1904	0	0	inf
SRX4394225	SUPT16H	725	0	0	inf
SRX4677290	HOXB8	4070	0	0	0.994695
SRX4705111	CHAF1A	1696	0	0	0.884173
SRX4705127	LMO1	537	0	0	inf
SRX4708062	SRSF3	951	0	0	inf
SRX4708076	PCBP2	466	0	0	inf
SRX4717807	TCEA2	306	0	0	inf
SRX481483	PRKDC	1152	0	0	inf
SRX4815184	EN1	9452	0	0	1.13679
SRX4937349	MED16	642	0	0	inf
SRX5141102	IRF8	4250	0	0	0.994695
SRX530184	NR1H4	557	0	0	inf
SRX5394928	ATOH1	10093	0	0	1.24337
SRX5431826	BRAF	963	0	0	inf
SRX5431827	TSC1	775	0	0	0.66313
SRX5547229	YEATS4	544	0	0	inf
SRX6371919	MED25	845	0	0	inf
SRX646132	EZH1	649	0	0	inf
SRX6686385	PHF19	290	0	0	1.65782
SRX718421	SOX10	1293	0	0	0.994695
SRX728769	CDC73	899	0	0	inf
SRX738355	ZNF644	1896	0	0	0.994695
SRX7522855	BCL9	487	0	0	inf
SRX814234	LHX2	3662	0	0	0.994695
SRX865410	CIITA	754	0	0	0.994695
SRX961218	VSV-G	480	0	0	inf

## Sheet: Table S3e
ID	Antigen	Num of peaks	–Log10 P-val	–Log10 Q-val	Fold Enrichment
SRX4473673	ARID2	8080	50.9017	47.1745	2.7922
SRX2442440	FGFR1	13463	50.8787	47.1745	2.00933
SRX7677736	NCBP1	7033	48.6138	45.0857	3.18224
SRX4720614	Epitope tags	7225	48.0535	44.6504	3.73315
SRX4367441	TBP	3354	43.3221	40.0951	4.72684
SRX190261	TAF1	6583	42.8753	39.7152	3.63871
SRX4708041	NONO	13359	42.5599	39.4578	1.94755
SRX4708020	HNRNPC	9988	42.1601	39.1092	2.24338
SRX4708116	YY1	13870	41.5325	38.5273	1.76661
SRX6435407	SUPT5H	2929	40.9865	38.0227	5.60336
SRX367491	ASXL1	13921	40.8838	37.9578	1.95018
SRX4727911	TP53BP1	7507	39.735	36.8759	2.45843
SRX5577161	AR	15985	39.5052	36.6879	2.3226
SRX1041842	TRIM24	12960	39.489	36.6879	2.05032
SRX4561210	EHMT2	11809	38.5554	35.8055	1.88799
SRX2731518	NCAPH2	9842	37.779	35.0526	1.95576
SRX3881554	O-GlcNAc	10498	37.5107	34.8065	1.96515
SRX5600893	OLIG2	9565	37.0763	34.3933	2.451
SRX190294	PML	6334	35.8455	33.202	3.20075
SRX335071	NFATC1	6222	34.9778	32.3876	2.82184
SRX150626	CCNT2	11581	34.8376	32.2638	2.39806
SRX2166887	BRD4	10027	34.0226	31.4798	0.449687
SRX063918	ERG	15309	33.5643	31.0362	1.66174
SRX2565135	E2F1	17310	33.2715	30.7577	1.58255
SRX190260	REST	21966	33.1795	30.6795	2.30288
SRX7719078	SMAD3	12108	33.0749	30.5882	1.83817
SRX3852899	NELFE	8963	32.9081	30.4592	2.09637
SRX1013968	NELFA	5504	32.7248	30.2878	2.70473
SRX4708034	RBFOX2	18810	32.4163	30.0022	1.64049
SRX4473685	SMARCA4	19347	31.9651	29.5832	1.69818
SRX5576992	CREB1	18130	31.8678	29.4961	0.664218
SRX3436849	RBP1	12566	31.3733	29.0402	1.66938
SRX5576993	CRTC2	17152	30.9349	28.6457	1.4801
SRX100493	HEY1	26414	30.8557	28.5829	1.6376
SRX527430	KDM1A	7061	30.5953	28.3305	2.74344
SRX150623	HMGN3	8294	30.4703	28.2189	2.50593
SRX1091814	CTCFL	19828	30.408	28.1662	1.68076
SRX2281252	KMT2A	7471	30.2427	28.0157	2.24508
SRX1787312	KDM2B	15033	30.1134	27.8935	1.94426
SRX4708024	HNRNPLL	13979	29.8103	27.6045	1.68722
SRX1424886	CXXC1	13099	29.4391	27.2535	1.66768
SRX1046558	RAG2	21593	29.0893	26.923	1.51437
SRX3230401	SP1	12070	28.7717	26.6239	1.97172
SRX116437	PHF8	21168	28.6979	26.556	1.63076
SRX2436062	NEUROD1	27026	28.6774	26.5415	1.94138
SRX217738	TAF3	12034	28.5278	26.3977	1.71707
SRX116438	KDM5B	15827	27.8538	25.7571	1.76868
SRX6027688	ESR1	21350	27.5802	25.5213	1.60541
SRX666559	NRF1	7760	27.4721	25.4307	2.50966
SRX129111	MAX	48676	27.0154	25.0014	1.39107
SRX682379	RARA	11552	26.9062	24.9053	1.80848
SRX4708039	AGO2	14755	26.7628	24.791	2.02841
SRX3638907	RELA	2172	26.5478	24.584	6.48977
SRX117010	FLI1	12283	26.3521	24.4	1.78301
SRX359408	CREBBP	7620	26.2896	24.3489	0.464507
SRX149661	CDK8	6185	26.2417	24.3047	2.73046
SRX1514973	GFP	19323	26.0463	24.1167	1.55696
SRX366792	BRD3	8308	25.9083	23.9823	0.428403
SRX4377546	BRD2	12997	25.7422	23.8304	0.611845
SRX4708036	RBM25	34733	25.711	23.8027	1.47998
SRX6068069	PGR	14553	25.5831	23.6817	1.577
SRX186618	MAZ	18767	25.3528	23.4582	1.63508
SRX3640569	INTS3	8417	25.0665	23.1753	1.98452
SRX186636	MXI1	29206	24.944	23.0627	1.57719
SRX4374941	RBPJ	15198	24.2579	22.4081	1.65186
SRX063913	RUNX1	21544	24.2128	22.368	1.51223
SRX129110	MYC	43987	24.2118	22.368	1.41693
SRX286201	ING2	15235	24.0413	22.2151	1.69042
SRX190361	SIN3A	24128	24.0097	22.192	1.53769
SRX6060974	KLF5	12605	23.9771	22.165	1.99099
SRX6935374	MYCN	21828	23.9382	22.1289	1.52652
SRX130609	BCOR	23608	23.5582	21.7544	1.62311
SRX100459	EGR1	32617	23.0998	21.3147	1.5612
SRX7677719	NELFCD	14898	23.0164	21.2339	1.47761
SRX150721	UBTF	9835	22.9788	21.1989	2.1795
SRX250093	FOXA1	62600	22.83	21.0603	1.37846
SRX971780	KMT2D	20155	22.7997	21.0351	1.60502
ERX223316	MAPK1	2481	22.6361	20.8813	5.43587
SRX3433644	USP7	22368	22.5546	20.8047	1.40396
SRX265227	TAL1	6997	22.4412	20.6985	2.3772
SRX4415494	RBBP7	24256	22.4257	20.6853	1.58265
SRX190233	CEBPD	5922	21.9032	20.1858	3.20577
SRX1892835	TFAP4	36122	21.8292	20.1163	1.57857
SRX116442	RBBP5	12292	21.7166	20.0103	1.8563
SRX2043230	TCF3	41382	21.6783	19.9741	1.38195
SRX100518	ZBTB7A	21159	21.4637	19.7724	1.63656
SRX265225	TCF12	11755	21.4464	19.7572	1.7956
SRX534844	CHD8	24189	21.427	19.742	1.47932
SRX1510969	ZNF143	21856	21.2702	19.6035	1.62142
SRX3230389	KDM2A	29047	21.1566	19.4966	1.44745
SRX3342251	HIF1A	29023	21.1535	19.4966	1.52537
SRX2198835	LARP7	31069	20.8555	19.2063	1.44393
SRX886388	CNOT3	15689	20.6759	19.0362	1.51379
SRX218420	NFE2	42085	20.624	18.988	1.50288
SRX6384755	MED26	19047	20.6009	18.9668	1.43177
SRX266856	FOXA2	18089	20.4728	18.8442	1.61763
SRX813769	MED1	12514	20.0635	18.4457	2.09973
SRX150628	IRF1	9670	20.0434	18.4274	1.90514
SRX660087	KLF11	14292	19.9208	18.3187	1.6186
SRX666557	ARNT	39680	19.908	18.3094	1.39449
SRX668217	E2F4	893	19.8353	18.2417	0.0163485
SRX3856999	JUN	24129	19.4712	17.8925	1.37802
SRX1136632	GTF2B	7809	18.9976	17.4333	1.82154
SRX6602360	ARNTL	6686	18.9737	17.411	2.13318
SRX1177905	HEXIM1	18087	18.9705	17.4094	1.55746
SRX1660873	TRIM25	25437	18.8843	17.3263	1.40601
SRX5709753	CTCF	3565	18.8454	17.292	2.90283
SRX265229	ELF1	9769	18.8028	17.2509	1.72011
SRX3345956	INTS13	11537	18.6964	17.1506	1.68653
SRX100514	E2F6	24616	18.4136	16.8797	1.48269
SRX3857000	CDKN1B	29210	18.3116	16.7821	1.31303
SRX016038	RBL2	2240	18.0539	16.533	0.130413
DRX001462	MLL-AF6	8332	17.8649	16.3525	1.79698
SRX3256864	PCGF1	17367	17.829	16.3194	1.39574
SRX159138	NOTCH1	38442	17.7549	16.2466	1.40652
SRX424010	KDM4C	10434	17.5618	16.0604	1.64629
SRX4792912	RAD21	16773	17.5526	16.0539	1.84174
SRX1091542	EP300	14802	17.273	15.7876	1.70048
SRX2188690	BRCA1	2322	17.0426	15.5663	4.39307
SRX3230413	ZNF219	36678	16.8759	15.406	1.527
SRX4313223	HDAC1	28574	16.8572	15.3886	1.45652
SRX4708022	HNRNPK	9000	16.6982	15.2333	2.30501
SRX1711343	INTS12	10850	16.4623	15.0037	1.5721
SRX4374905	SMC1A	28758	16.3348	14.8859	1.40897
SRX265219	CBFB	9805	16.1559	14.7177	1.71627
SRX5705796	ETS1	11133	16.0611	14.6253	1.63289
SRX265220	MYH11	6083	16.0389	14.6043	2.1342
SRX128194	DCP1A	2138	15.8556	14.4245	3.15713
SRX3230377	ARID5B	53796	15.7246	14.3003	1.41903
SRX218419	KLF1	54568	15.721	14.2979	1.34
SRX658611	MYB	38475	15.6032	14.1857	1.46773
SRX796086	BRPF3	8127	15.5072	14.0942	1.85764
SRX128100	TFAP2C	41791	15.4831	14.0712	1.4218
SRX3230396	PRDM10	30478	15.3885	13.9788	1.4854
SRX2059876	TRIM28	21905	15.1669	13.7649	1.66281
SRX218418	GATA1	25823	14.6384	13.2502	1.61263
SRX3345952	CPSF3L	6654	14.5967	13.2117	1.89918
SRX4046306	HCFC1	10281	14.5918	13.2088	1.65126
SRX476925	SNAI2	17287	14.5179	13.1401	1.6316
SRX4046307	MEN1	6560	14.2853	12.9136	1.81957
SRX190214	CBX3	43069	14.1905	12.8248	1.34513
SRX396254	TP53	5637	14.1186	12.7549	2.33692
SRX1733648	ATF2	3692	14.1153	12.7526	3.00437
SRX2513053	TET2	25162	14.0293	12.6695	1.45371
SRX3230414	ZNF281	19267	13.8229	12.469	1.92549
SRX3091916	ZFX	12598	13.7845	12.4316	1.62761
SRX4473678	SMARCC1	8480	13.65	12.3019	1.97313
SRX100379	PAX5	8662	13.5129	12.1676	1.95329
SRX4708081	FIP1L1	3304	13.4219	12.0785	2.71794
SRX5624367	SREBF2	24649	13.3941	12.0536	1.49372
SRX4708090	GTF2F1	7291	13.3807	12.042	1.82671
SRX4143076	AML1-ETO	37497	13.3371	12.0012	1.33267
SRX396584	RNF2	2078	13.1276	11.8	0.170984
SRX100418	NR3C1	6956	13.1213	11.7946	2.09027
SRX5442198	FOXP1	83691	13.1127	11.7869	1.2748
SRX3990567	ASUN	7482	13.0232	11.702	1.73919
SRX3230415	ZNF331	28042	13.0068	11.6865	1.54296
SRX5391680	SMC3	19609	12.8521	11.5381	1.61127
SRX212648	STAT1	44896	12.8349	11.5226	1.32836
SRX100388	GABPA	11528	12.8182	11.5076	1.70363
SRX118012	NCOR1	1727	12.8113	11.5016	4.65932
SRX4708083	RBM22	5630	12.798	11.4892	2.11565
SRX286202	ING5	11258	12.7304	11.4277	1.68642
SRX7677759	XRN2	2915	12.4205	11.1371	2.89562
SRX1799591	TBX21	35880	12.4174	11.1349	1.36909
SRX100546	TAF7	8033	12.3937	11.1136	1.83784
SRX286203	BRD1	7795	12.3107	11.0355	0.556071
SRX895419	SUMO2	17026	12.2857	11.0113	1.59337
SRX3142682	ILF3	4246	12.2476	10.9756	3.04648
SRX244180	CDK9	14311	12.2439	10.9727	1.51804
SRX4708029	FUS	2836	12.1876	10.9188	2.8693
SRX1091550	TFAP2A	43101	12.1406	10.875	1.2911
SRX3434293	SKI	38677	12.1395	10.8747	1.37061
SRX2207918	ATF3	29908	12.1064	10.8432	1.26527
SRX1674506	MBD3	35160	12.0826	10.8209	1.23459
SRX037418	NFYA	8885	12.0153	10.756	1.7224
SRX150511	CHD2	16077	11.8724	10.62	1.50364
SRX1614811	ZNF366	12243	11.8624	10.6108	1.6679
SRX2281250	AFF1	4702	11.7954	10.5446	1.98269
SRX3230404	THRA	23885	11.6273	10.3825	1.62227
SRX1735651	FOXO1	18720	11.4697	10.2339	1.55311
SRX4679524	ATRX	8949	11.391	10.1603	1.91073
SRX5391034	MLXIP	26672	11.3465	10.1173	1.55877
SRX6476489	SMAD2	5451	11.213	9.98957	1.82881
SRX100545	JUND	19877	11.0806	9.86217	1.73536
SRX4708037	RBM39	7400	10.9892	9.7743	2.01418
SRX190199	SP4	3663	10.7892	9.58336	2.50223
SRX1491252	TCF4	48300	10.7826	9.57745	1.45812
SRX5416007	PTEN	22033	10.7482	9.54511	1.36627
SRX4342286	AHR	3434	10.7474	9.54499	2.37759
SRX2765964	HMGB1	8517	10.6106	9.41363	1.59785
SRX150695	BHLHE40	20091	10.5059	9.31028	1.60531
SRX3151495	PAF1	3558	10.4512	9.26027	2.86259
SRX4493017	GFI1B	2948	10.3402	9.15522	3.07091
SRX6909700	PBX1	9866	10.2489	9.06589	1.99505
SRX2023764	HDAC2	1365	10.0583	8.88049	0.282383
SRX4484982	RUNX2	72802	9.72454	8.56009	1.22845
SRX497418	PRDM11	2598	9.72378	8.55996	2.5238
SRX3098193	RUNX1T1	7014	9.68688	8.52368	1.81532
SRX3230383	FOXK1	18104	9.61789	8.45966	1.56584
SRX2140216	CCND2	2797	9.61571	8.4581	2.72526
SRX5416008	WDR5	21823	9.33085	8.17937	1.34471
SRX573028	AFF4	4456	9.11552	7.97187	1.97177
SRX4708075	PCBP1	2564	9.06976	7.92731	2.99257
SRX116463	KDM4A	14584	8.90679	7.7726	1.35845
SRX265231	SPI1	2769	8.76504	7.63434	2.4406
SRX185913	FOXM1	926	8.46016	7.33921	0.125251
SRX4708038	AGO1	3580	8.2985	7.18094	2.37819
SRX3230388	KAT7	3159	8.2467	7.13026	2.40481
SRX160844	GATA3	80494	8.15891	7.04471	1.26979
SRX659751	RB1	914	8.10834	6.99581	0.147915
SRX610775	CSNK2A1	1103	8.08591	6.97615	4.88119
SRX541387	EZH2	11340	8.008	6.90428	1.77032
SRX668243	CDK7	1072	7.98856	6.88701	3.91974
SRX3230381	ERF	6279	7.86224	6.76501	1.96023
SRX2505193	MTOR	42544	7.85519	6.75903	1.5202
SRX2270409	JMJD6	12958	7.81977	6.72521	1.4185
SRX4708030	TAF15	2852	7.74062	6.64905	2.40999
SRX347428	STAT3	13075	7.74042	6.64905	1.54608
SRX757326	YAP1	49034	7.65719	6.57004	0.563078
SRX367641	GATA4	43321	7.49047	6.40905	1.34171
SRX150656	ZNF263	25697	7.47707	6.39772	1.36821
SRX4708025	HNRNPUL1	1720	7.44569	6.36891	4.20252
SRX2431535	POU5F1	704	7.40315	6.32892	5.0476
SRX190307	SRF	19664	7.39112	6.3174	1.40397
SRX250095	TCF7L2	16895	7.17481	6.10915	1.41735
SRX4708013	SRSF1	2574	7.14127	6.07611	2.29147
SRX767115	HSF1	10086	7.13915	6.07449	1.49388
SRX190211	PBX3	4352	7.10598	6.04231	2.1656
SRX3931097	GRHL2	15055	7.09273	6.02956	1.8901
SRX190349	RUNX3	71124	7.08412	6.02243	1.23089
SRX4708066	U2AF1	1198	7.07443	6.01373	3.84189
SRX5360661	KLF4	16135	6.99429	5.93692	1.63681
SRX3230391	KLF10	10016	6.99418	5.93692	1.59554
SRX2993669	NR5A1	10269	6.92389	5.86859	1.446
SRX3927307	SS18	35169	6.84134	5.78798	1.30788
SRX5794314	TCF7	1237	6.83089	5.77802	3.16373
SRX4708063	SRSF4	518	6.79649	5.74604	6.65617
SRX384490	XBP1	6356	6.50091	5.46046	1.87926
SRX3230418	ZNF544	8678	6.39792	5.36122	1.75514
SRX4704621	ARID1A	13603	6.38759	5.35183	1.49558
SRX100456	ZEB1	3264	6.34664	5.31366	2.23753
SRX378797	CDK6	1629	6.30289	5.27176	2.71794
SRX3230417	ZNF335	11560	6.16257	5.13466	1.55311
SRX100579	POU2F2	23491	6.16109	5.13363	1.35772
SRX3942991	ZNF341	2891	6.10574	5.0792	2.31443
SRX2555289	HAND2	39215	6.07752	5.05234	1.60075
SRX3230398	RREB1	17070	6.06651	5.04179	1.63649
SRX3230386	HMGXB3	12011	5.99235	4.96989	1.50007
SRX1726517	TFDP1	3031	5.91144	4.89213	0.517702
SRX100496	FOSL2	25717	5.86785	4.85034	1.47401
SRX4786575	KDM6A	6729	5.86613	4.84906	1.61441
SRX3636887	ZHX2	26865	5.80421	4.7907	1.22417
SRX1042050	USF2	2533	5.7998	4.78673	2.2564
SRX1426074	PHF2	541	5.71512	4.70733	7.45491
SRX3768262	PLAG1	4165	5.65453	4.64935	1.96182
SRX1042049	USF1	5633	5.59707	4.59707	1.70842
SRX100525	FOXP2	3133	5.57193	4.57322	2.2973
SRX5598318	MYOCD	12181	5.55436	4.5565	1.57228
SRX265226	GATA2	2154	5.4921	4.49933	2.21019
SRX2900153	KMT2C	7127	5.43279	4.44297	1.64653
SRX4708021	HNRNPH1	778	5.38852	4.40079	5.00445
SRX095408	NCOA1	3139	5.31914	4.33473	2.45227
SRX3927289	BRD7	12190	5.30472	4.32156	0.6267
SRX3230379	CBX5	13215	5.27647	4.29636	1.45054
SRX833420	NIPBL	10982	5.22975	4.25233	1.50246
SRX5501660	DDX21	6513	5.19561	4.22022	1.55311
SRX150518	RCOR1	34965	5.17621	4.20203	1.32545
SRX150706	SREBF1	1969	5.14679	4.17423	2.11787
SRX359947	NPAT	3216	5.14093	4.16877	1.81196
SRX1898037	RAG1	30575	5.01252	4.04952	1.27546
SRX2268291	CHD1	6462	4.99873	4.03612	1.4113
SRX3230407	ZBTB21	5992	4.99393	4.03172	1.9832
SRX873805	DNMT3B	1045	4.98433	4.0233	5.95357
SRX190266	NR2F2	18212	4.96952	4.01045	1.48594
SRX5771378	SUPT6H	959	4.95783	3.99992	4.23574
SRX4708046	XRCC5	20069	4.89895	3.94412	1.3374
SRX5888973	SMARCB1	3097	4.87044	3.9168	1.94138
SRX4708045	TARDBP	1949	4.82917	3.87822	2.5238
SRX593748	SFPQ	95292	4.80078	3.85212	1.29584
SRX3160998	BCL11A	3413	4.73084	3.78598	2.22377
SRX4708023	HNRNPL	9045	4.71656	3.77283	1.52362
SRX7050992	PPP1R10	860	4.69782	3.75522	4.09455
SRX5141102	IRF8	4250	4.65542	3.71582	0.184894
SRX4680620	MYBL2	6679	4.63475	3.69701	1.44849
SRX2837386	REL	4453	4.59878	1.30985	11.7333
SRX268298	FOSL1	12612	4.51172	3.58099	0.434202
SRX5441335	CPSF3	1347	4.45265	3.52737	2.73347
SRX2059877	MGEA5	5083	4.43861	3.51604	1.85935
SRX100453	THAP1	2684	4.35288	3.4376	2.07081
SRX3075718	DNMT3A	17527	4.2818	3.36969	1.54193
SRX4937327	ATXN7L3	1235	4.28025	3.36849	2.58851
SRX7654177	MTF2	3541	4.25062	3.34165	0.509001
SRX5486412	ZIC5	3766	4.24762	3.339	1.89285
SRX4708080	PRPF4	2378	4.22647	3.31889	1.93502
SRX4609168	BCL6	22234	4.21054	3.30366	1.35108
SRX2731586	ONECUT2	2656	4.19217	3.28667	2.04036
SRX5234468	SUZ12	1824	4.17795	3.27417	0.336506
SRX1293534	PSIP1	3701	4.02306	3.12712	1.64629
SRX6852813	SOX2	8384	4.0139	0.813779	26.4
SRX7115500	RBBP4	19003	3.93647	3.04624	1.29976
SRX359887	GLI2	4582	3.87914	2.99519	1.56605
SRX2140209	HDAC3	1551	3.86019	2.97755	2.54709
SRX186616	ZMIZ1	5134	3.81436	2.93563	2.15045
SRX4708087	SAFB	3201	3.79937	2.92162	1.76586
SRX346924	MITF	8578	3.77621	2.90009	1.76299
SRX070879	FOS	28765	3.77022	2.8957	0.655923
SRX359894	HOXA6	6595	3.76759	2.89339	1.38479
SRX3372018	ETV1	8028	3.74103	2.86875	1.55311
SRX1078860	LEO1	294	3.69674	2.82891	10.0952
SRX037419	NFYB	10230	3.67367	2.80679	1.39697
SRX660085	PPARG	21564	3.61708	2.75491	1.40034
SRX1042048	SETD1A	1541	3.60375	2.74221	2.77924
SRX2378693	AHRR	871	3.57249	2.71406	7.76553
SRX5486443	ZIC2	3323	3.52554	2.67081	1.79578
SRX5426128	CBX7	613	3.50002	2.64652	0.160666
SRX5716467	SMARCA2	4513	3.49861	2.64541	0.166404
SRX3345960	NAB2	1119	3.46634	2.6165	4.0769
SRX359892	HOXA4	8731	3.42661	2.57889	1.29625
SRX4473677	DPF2	2364	3.39998	2.55467	2.6975
SRX814233	PAX6	1480	3.39998	2.55467	2.6975
SRX100431	EBF1	33155	3.33368	2.49255	1.26828
SRX1962094	MYF5	7672	3.31652	2.47629	1.60375
SRX6371944	BRCA2	2221	3.3057	2.46665	2.22612
SRX318858	ZBTB17	2685	3.28239	2.44512	1.77498
SRX3436565	SSRP1	2859	3.27534	2.43866	5.28056
SRX5394928	ATOH1	10093	3.24761	2.41212	2.14694
SRX4714469	GTF3C2	6913	3.20915	2.37628	1.40841
SRX3230412	ZNF12	11837	3.20579	2.3738	1.52512
SRX327760	IRF4	22071	3.20157	2.37016	1.27597
SRX2900095	BAP1	2926	3.1558	2.32931	1.71537
SRX3230395	PAXIP1	9446	3.15216	2.32596	1.86373
SRX4213896	LIN9	3467	3.14003	2.3144	0.682425
SRX5426122	JARID2	2108	3.09841	2.27536	0.365437
SRX180825	E2F7	2753	3.09146	2.27012	0.447106
SRX3230409	ZCCHC11	3544	3.08353	2.26304	1.87667
SRX186634	RFX5	6793	2.99008	2.17969	1.46682
SRX150599	MAFF	18355	2.9813	2.17119	1.57017
SRX3506185	Pan-acetyllysine	5277	2.91566	2.11203	0.654454
SRX100497	RXRA	13022	2.91445	2.11121	1.63379
SRX359934	GMEB2	1444	2.88521	2.08333	1.96182
SRX2207928	PSMB5	350	2.869	2.07011	13.978
SRX1968078	BCL11B	2394	2.81301	2.01895	1.74724
SRX018625	HNF4A	2654	2.77123	1.98195	3.10621
SRX3927315	BRD9	2567	2.76329	1.9748	0.497537
SRX5136353	RTA	2031	2.75772	1.97029	1.86373
SRX190351	TEAD4	34620	2.74989	1.96351	1.25159
SRX1721565	KDM5A	3218	2.74046	0.424333	0
SRX5426120	EPOP	598	2.71985	1.93663	0.147915
SRX150659	BACH1	7291	2.71961	1.93663	1.53641
SRX3230419	ZSCAN29	3339	2.71651	1.93404	1.99685
SRX995497	STAG1	7263	2.68097	0.424333	6.6
SRX4890468	LDB1	10236	2.67767	1.8996	1.4922
SRX1042046	BPTF	4073	2.66967	1.89238	1.52075
SRX160847	IRF2	2106	2.66193	1.88541	0.369787
SRX150493	MAFK	2191	2.64262	1.86916	3.10621
SRX3230400	SIX4	7932	2.62742	1.8565	1.57277
SRX3230405	UBP1	2947	2.62291	1.85351	1.77498
SRX150701	CEBPB	18637	2.60743	1.83879	1.34011
SRX035159	EOMES	46952	2.57039	1.80651	1.36395
SRX3460917	IKZF1	31792	2.56311	1.79972	1.20483
SRX3460920	POU2AF1	1272	2.55001	1.78911	2.96502
SRX5441328	PCF11	1189	2.50994	1.75347	2.41594
SRX6840507	HAP1	15347	2.50965	1.75342	0.750229
SRX1268851	KDM5C	452	2.50083	1.74656	12.4248
SRX3581515	CHD7	2852	2.4952	1.74239	0.155311
SRX5341954	CASZ1	2926	2.4952	1.74239	0.155311
SRX150420	ATF1	11539	2.45703	1.70905	1.33513
SRX022394	VDR	261	2.4504	1.70338	inf
SRX610813	DDX5	329818	2.4385	1.69387	1.11897
SRX865410	CIITA	754	2.40086	1.66238	5.69472
SRX3230392	MTA1	9719	2.39718	1.65964	1.62826
SRX150700	ESRRA	718	2.38483	1.64901	4.65932
SRX5299347	PCGF2	871	2.38468	1.64901	0.354996
SRX4705111	CHAF1A	1696	2.35887	1.62649	2.09072
SRX4882227	HOXB8	1438	2.3506	1.61888	2.48497
SRX1901489	MLL-AF4	1296	2.3354	0.320916	7.33333
SRX2652448	ZBTB48	5177	2.30554	1.58025	1.45898
SRX3230411	ZMYM3	10376	2.29281	1.56912	1.43806
SRX4815195	TLE3	12925	2.29062	1.56738	0.525315
SRX3583257	ZMYND8	2420	2.26851	1.54821	0.163485
SRX4802363	EPAS1	1200	2.25657	1.53762	2.55153
SRX1389377	KLF6	2363	2.25084	1.53279	1.63344
SRX1004563	TEAD1	10899	2.22816	1.5139	0.615092
SRX4990371	ASCL1	1645	2.22613	1.51232	4.03808
SRX5232046	INSR	1383	2.20746	1.49763	2.37534
SRX6878598	CREB5	8866	2.20746	1.49763	0.420992
SRX118011	TBL1Y	1386	2.20031	1.49132	2.03099
SRX2582162	GRHL3	4389	2.19815	1.48985	1.67735
SRX366170	NKX2-1	24120	2.18845	1.48147	0.70042
SRX1389378	ELF3	14950	2.18263	1.47696	0.741782
SRX150548	STAT2	1242	2.16486	1.46093	0.350701
SRX181192	NME2	17466	2.15491	1.45228	0.477879
SRX3824044	KMT2B	11751	2.15167	1.44941	1.35484
SRX490261	KDM6B	758	2.14957	1.44823	3.32808
SRX2436041	OTX2	25141	2.13597	0.250962	4.4
SRX392040	LMNB1	6190	2.13597	0.250962	4.4
SRX573036	ELL2	1175	2.133	1.43467	1.90381
SRX150653	TBL1XR1	8655	2.10537	1.40961	1.47915
SRX2382329	EBF3	25190	2.09661	1.4017	1.33273
SRX6748002	MECP2	1930	2.08967	1.39497	0
SRX190196	MBD4	3999	2.08006	1.38706	1.98798
ERX470433	NRIP1	10303	2.07718	1.38439	1.49413
SRX2355074	JUNB	9636	2.07392	1.38134	0.58715
SRX3230397	PROX1	22274	2.05592	1.36587	1.37341
SRX116446	SAP30	357	2.0494	1.36103	0.232966
SRX5409710	NETO2	8892	2.04234	1.35439	1.38817
SRX702086	SMAD1	473	2.04066	1.35438	inf
SRX7268483	NFE2L2	305	2.04066	1.35438	inf
SRX4548329	TRP47	40123	2.03694	1.35107	1.18474
SRX728769	CDC73	899	2.01536	1.33219	3.10621
SRX150406	ELK1	3324	2.01147	1.32934	1.53092
SRX1690207	TWIST1	13295	2.00053	1.32025	1.46066
SRX100447	SP2	2665	1.99073	1.31209	1.50936
SRX3230408	ZC3H4	2681	1.97837	1.30133	1.64819
SRX1318615	SIX2	26542	1.97205	1.29607	0.677943
SRX3768737	MLLT3	355	1.96722	1.29245	3.72745
SRX359884	E2F3	8404	1.96634	1.29178	1.20669
SRX1477666	MED12	3375	1.92998	1.26026	0.469544
SRX663450	DMC1	5204	1.9245	1.25535	1.41047
SRX5359052	RORC	15195	1.91393	1.2466	1.24542
SRX3230416	ZNF334	1403	1.90473	1.23999	2.54145
SRX5123054	POU2F1	2170	1.88619	1.22363	1.71659
SRX4192886	NFKB1	6932	1.88202	1.22005	0.543587
SRX288274	GATA6	7532	1.87237	1.21217	1.31583
SRX3230410	ZHX3	1818	1.86052	1.20111	1.95826
SRX3511104	NFIC	5641	1.84704	1.18958	1.50674
SRX5426124	AEBP2	224	1.84294	1.18684	0
SRX2598522	MORC2	856	1.81807	1.16527	4.65932
SRX6058758	CEBPA	1720	1.81373	1.16189	2.64028
SRX3256865	RYBP	6442	1.80518	0.136882	0.169231
SRX6927194	THAP11	8242	1.78134	1.13638	9.31864
SRX3230403	TCF25	21029	1.76655	1.12329	1.21461
SRX3230393	NPAS2	1409	1.7594	1.11708	2.38939
SRX3703144	MEF2B	5314	1.72422	0.136882	13.2
SRX011575	TAF2	247	1.71314	1.07884	3.41683
SRX4708076	PCBP2	466	1.71314	1.07884	3.41683
SRX2642374	HOXB13	12968	1.70087	0.133572	5.86667
SRX3511103	SATB1	969	1.69797	1.06515	2.01904
SRX5904135	TCF21	27528	1.69478	1.06288	1.20944
SRX882970	5-mC	87693	1.6942	1.06248	1.12027
SRX5299359	PHC1	264	1.68675	1.05742	0.129426
SRX359886	ETV5	4654	1.67523	1.0479	1.41029
SRX2765965	HMGB2	3547	1.66786	0.109545	2.51429
SRX276784	BMI1	7092	1.64359	1.02151	1.74136
SRX3542260	TBX2	5135	1.63728	1.01663	1.86373
SRX1036443	HINFP	304	1.63146	1.01474	inf
SRX150494	KAT2A	760	1.63146	1.01474	inf
SRX2589947	FAM208A	227	1.63146	1.01474	inf
SRX100465	MEF2C	5388	1.57509	0.0516636	3.66667
SRX150431	ELK4	2507	1.49141	0.0374105	0
SRX100387	BCL3	11238	1.45339	0.0374105	4.4
SRX3288567	NANOG	18720	1.45339	0.0374105	4.4
SRX186607	ZNF384	9548	1.39384	0.0286935	3.14286
SRX4708074	PTBP1	995	1.3796	0.0286935	6.6
SRX753139	GTF2I	1575	1.3796	0.0286935	6.6
SRX1530266	YY2	1708	1.21529	0	0
SRX895439	PIAS1	7139	1.2124	0	0
SRX2837384	RELB	17301	1.13779	0	1.88571
SRX3445799	INO80	1048	1.13193	0	4.4
SRX5242458	NR4A1	7126	1.13193	0	4.4
SRX017710	HDAC6	429	1.0627	0	8.8
SRX100424	MEF2A	3141	1.0627	0	8.8
SRX2548282	BATF3	13795	1.0627	0	8.8
SRX3372016	FOXF1	5751	1.0627	0	8.8
SRX392293	PRKCQ	389	1.0627	0	8.8
SRX150442	ZKSCAN1	2047	0.942257	0	3.3
SRX2900606	HIC1	3796	0.942257	0	3.3
SRX4663589	NCOA3	16246	0.942257	0	3.3
SRX1538760	NR1H3	22755	0.899811	0	0.366667
SRX5771670	SOX17	28177	0.857894	0	2.2
SRX1813527	MLLT1	824	0.811795	0	4.4
SRX246953	ERCC3	889	0.811795	0	4.4
SRX246954	ERCC2	770	0.811795	0	4.4
SRX3098185	MECOM	2295	0.811795	0	4.4
SRX1091546	NR2F1	47078	0.789685	0	0.611111
SRX5725261	MGA	3540	0.759448	0	0.275
SRX3751778	DDIT3	16149	0.73861	0	1.88571
ERX1025941	FOXJ3	313	0.732394	0	inf
SRX026647	MethylCap	2738	0.732394	0	inf
SRX1091039	CLOCK	287	0.732394	0	inf
SRX116414	CBX2	259	0.732394	0	inf
SRX118010	GPS2	182	0.732394	0	inf
SRX2023705	TBX5	128	0.732394	0	inf
SRX2207924	MDM2	472	0.732394	0	inf
SRX254612	SFMBT1	125	0.732394	0	inf
SRX4096857	GATAD2A	528	0.732394	0	inf
SRX4415493	HAT1	425	0.732394	0	inf
SRX4643714	MAPK14	198	0.732394	0	inf
SRX4708014	SRSF3	292	0.732394	0	inf
SRX4708016	SRSF7	210	0.732394	0	inf
SRX6039036	CTNNB1	593	0.732394	0	inf
SRX831875	STAT5B	1556	0.732394	0	inf
SRX2850860	APC	2588	0.710595	0	0
SRX3734314	TP63	23824	0.710595	0	0
SRX027273	SMARCC2	445	0.703631	0	0
SRX2731658	PBX4	76745	0.617068	0	1.53043
SRX360059	ZNF280D	1283	0.551213	0	0.293333
SRX4343449	ARID4B	2016	0.550841	0	0.314286
SRX1538756	NR1H2	3109	0.512889	0	2.2
SRX107284	DUX4	66806	0.485948	0	1.57143
SRX360062	ZNF83	2326	0.479858	0	0.463158
ERX159253	MAFG	323	0.471131	0	4.4
ERX3266650	PAX8	3776	0.471131	0	4.4
SRX041289	STAT4	1545	0.471131	0	4.4
SRX084601	NCOR2	2795	0.471131	0	4.4
SRX1036440	CASP8AP2	530	0.471131	0	4.4
SRX143299	SNAPC1	523	0.471131	0	4.4
SRX144718	ORC1	348	0.471131	0	4.4
SRX1466274	PRMT5	799	0.471131	0	4.4
SRX148008	SETDB1	207	0.471131	0	4.4
SRX182683	PALB2	186	0.471131	0	4.4
SRX206838	EED	1383	0.471131	0	4.4
SRX2628189	HAND1	5641	0.471131	0	4.4
SRX2731656	HOXC5	500	0.471131	0	4.4
SRX3599222	ZBTB16	4010	0.471131	0	4.4
SRX360056	ZNF217	179	0.471131	0	4.4
SRX3737117	CSTF3	254	0.471131	0	4.4
SRX3758833	BrdU	1978	0.471131	0	4.4
SRX377961	ZFHX4	319	0.471131	0	4.4
SRX378020	KSHV LANA	918	0.471131	0	4.4
SRX4313203	SOX8	1904	0.471131	0	4.4
SRX4705127	LMO1	537	0.471131	0	4.4
SRX4708019	U2AF2	686	0.471131	0	4.4
SRX4708031	SNRNP70	303	0.471131	0	4.4
SRX4717807	TCEA2	306	0.471131	0	4.4
SRX5212363	GLTSCR1	443	0.471131	0	4.4
SRX5547229	YEATS4	544	0.471131	0	4.4
SRX6371919	MED25	845	0.471131	0	4.4
SRX646127	EZH1	1252	0.471131	0	4.4
SRX684516	T	3125	0.471131	0	4.4
SRX020507	ESR2	5029	0.47084	0	0
SRX3401273	TRPS1	14522	0.47084	0	0
SRX3962743	LMNA	2536	0.47084	0	0
SRX4107930	SKP2	23593	0.47084	0	0
SRX023657	C17orf49	934	0.468267	0	0
SRX2741424	CHD4	1475	0.468267	0	0
SRX668219	ZNF92	12131	0.468267	0	0
SRX6824684	MYOD1	5139	0.468267	0	0
SRX1058474	EP400	2978	0.439841	0	0.55
SRX190255	ZBTB33	5834	0.429841	0	0.6
SRX306181	ICE1	6551	0.41815	0	0.628571
SRX3797277	ZNF768	8940	0.352778	0	0.366667
SRX100449	HNF4G	15922	0.348273	0	0.338462
SRX3230399	RUVBL1	1837	0.3481	0	0.4
SRX670629	ELK3	2099	0.3481	0	0.4
SRX276780	RING1	12297	0.336	0	1.6
SRX1140482	KDM3B	426	0.333795	0	2.2
SRX1304574	LYL1	5211	0.333795	0	2.2
SRX150634	PRDM1	3167	0.333795	0	2.2
SRX1819610	KDM5D	906	0.333795	0	2.2
SRX248766	ASF1A	927	0.333795	0	2.2
SRX2770850	MAF	17289	0.333795	0	2.2
SRX2837390	NFKB2	5465	0.333795	0	2.2
SRX3888135	SALL4	929	0.333795	0	2.2
SRX5287710	Biotin	4020	0.333795	0	2.2
SRX7122002	GRHL1	4874	0.333795	0	2.2
SRX833401	LEF1	1972	0.333795	0	2.2
SRX1058477	MCPV ST	3884	0.317783	0	1.46667
SRX2470089	PITX3	10811	0.300096	0	0.517647
SRX3841273	PYGO2	8156	0.299937	0	0.55
SRX100450	SIX5	2768	0.294636	0	1.46667
SRX037417	PRAME	3166	0.270084	0	1.29412
SRX5504130	HNF1B	10458	0.25602	0	0.676923
SRX190185	MTA3	13264	0.252451	0	1.28333
SRX150542	CTBP2	1370	0.246565	0	1.46667
SRX212445	FOXP3	586	0.246565	0	1.46667
SRX3589927	STAG2	773	0.246565	0	1.46667
SRX644728	SCML2	1911	0.246565	0	1.46667
SRX7677761	DCP2	1995	0.246565	0	1.46667
SRX092451	EBNA2	3462	0.238028	0	0
SRX099405	RBL1	2513	0.238028	0	0
SRX150675	NR2C2	1683	0.238028	0	0
SRX3020562	PHIP	766	0.238028	0	0
SRX359924	BARX1	825	0.238028	0	0
SRX4107934	DTL	21050	0.238028	0	0
SRX5975305	CDK12	1072	0.238028	0	0
SRX688849	ASH2L	4372	0.238028	0	0
SRX883578	WWTR1	5239	0.238028	0	0
SRX026264	CDX2	4446	0.231405	0	0
SRX180379	NKX3-1	17992	0.231405	0	0
SRX3395151	PDX1	4631	0.231405	0	0
SRX359930	E2F8	856	0.231405	0	0
SRX4345359	NFATC2	2114	0.231405	0	0
SRX064493	FOXH1	14479	0.216058	0	1.76
SRX1070427	ORC2	3252	0.216058	0	1.76
SRX4154211	ZFP64	3796	0.216058	0	1.76
SRX130108	CTBP1	3780	0.195992	0	1.46667
SRX4815184	EN1	9452	0.195992	0	1.46667
SRX1616412	GTF3C5	2693	0.168168	0	0.488889
SRX190333	STAT5A	9770	0.168168	0	0.488889
SRX359946	NFYC	2109	0.144784	0	1.2
SRX4059544	EHF	9536	0.144784	0	1.2
SRX150355	ARID3A	13508	0.140838	0	0.628571
SRX4107936	CUL4A	25534	0.139684	0	0.676923
SRX159134	ZNF76	2747	0.129024	0	1.17333
SRX543180	ZNF750	12741	0.129024	0	1.17333
SRX204163	SUMO1	9051	0.12574	0	0.694737
SRX3460916	IKZF3	12788	0.117601	0	0.765217
SRX023649	GATAD1	3092	0.113896	0	1.14783
ERX1305854	CBFA2T3	4501	0	0	0
ERX159247	HNF1A	727	0	0	0
ERX2552531	CIC	671	0	0	0
ERX2734535	LIG4	1091	0	0	0
SRX016559	SNAPC2	737	0	0	0
SRX016975	TP73	9217	0	0	0
SRX017701	KAT8	379	0	0	0
SRX017709	KAT5	539	0	0	1.1
SRX018654	pFM2	1651	0	0	0
SRX022741	TDRD3	580	0	0	0
SRX023135	PRDM14	3152	0	0	1.1
SRX023650	CCDC101	504	0	0	0
SRX023652	TRRAP	602	0	0	0
SRX059371	L3MBTL2	227	0	0	0
SRX064483	SMAD4	739	0	0	0
SRX092302	HDAC8	605	0	0	0
SRX093540	SUPT20H	381	0	0	0
SRX100554	BCLAF1	17412	0	0	0.933333
SRX100583	BATF	29006	0	0	1.01538
SRX1021630	DAXX	24986	0	0	0.88
SRX1022747	WRN	423	0	0	0
SRX1027441	ATF4	909	0	0	0
SRX1035582	MAML3	449	0	0	0
SRX1036436	NCOA2	383	0	0	0
SRX1066865	BANP	4872	0	0	0
SRX1076935	LMTK3	907	0	0	0
SRX1112995	MAP1LC3B	635	0	0	0
SRX111320	HOXC9	7522	0	0	0
SRX1131597	CBFA2T2	484	0	0	0
SRX116433	WHSC1	274	0	0	0
SRX116435	KAT2B	511	0	0	0
SRX117807	VEZF1	2601	0	0	0
SRX1181987	SMARCA5	719	0	0	0
SRX1181992	CHD3	672	0	0	0
SRX1212810	CARM1	515	0	0	0
SRX1225019	EPCAM	545	0	0	0
SRX128191	TTF2	552	0	0	0
SRX130267	TET3	353	0	0	0
SRX130268	OGT	266	0	0	0
SRX1304576	JMJD1C	26244	0	0	0.977778
SRX131372	NOS2	537	0	0	0
SRX1318619	SIX1	467	0	0	0
SRX1424891	POU3F2	710	0	0	0
SRX143300	SNAPC4	611	0	0	0
SRX147681	ERCC6	538	0	0	0
SRX148012	ATF7IP	156	0	0	0
SRX1491463	ASH1L	427	0	0	0
SRX150109	SNAPC5	739	0	0	0
SRX150354	CEBPZ	778	0	0	0
SRX150451	SIRT6	746	0	0	0
SRX150495	ZZZ3	551	0	0	0
SRX150504	XRCC4	272	0	0	0
SRX150514	BRF2	413	0	0	0
SRX150571	WRNIP1	786	0	0	0
SRX150582	ZNF274	1454	0	0	0
SRX150649	IRF3	1090	0	0	0
SRX150702	PPARGC1A	219	0	0	0
SRX150751	MEIS1	2365	0	0	0
SRX1569431	TOP1	296	0	0	0
SRX1674510	GATAD2B	2817	0	0	0
SRX1744213	PGBD5	192	0	0	0
SRX1772417	NEDD4	756	0	0	0
SRX1835123	EWSR1	497	0	0	0
SRX184873	SAG	267	0	0	0
SRX186609	CUX1	2637	0	0	0
SRX186615	ZC3H11A	664	0	0	0
SRX194570	GREB1	3957	0	0	0
SRX1993438	ZSCAN5B	317	0	0	0
SRX1993440	ZSCAN5D	545	0	0	0
SRX1998425	MYOG	4969	0	0	0
SRX204165	UBE2I	697	0	0	0
SRX204179	PIAS4	1134	0	0	0
SRX2067987	ZMYND11	603	0	0	0
SRX2067988	ETS2	334	0	0	0
SRX212432	STAT5	496	0	0	0
SRX2207927	PSMD1	1161	0	0	0
SRX2207929	ERCC8	806	0	0	0
SRX2250891	TFEB	1900	0	0	0
SRX2253219	CD74	442	0	0	0
SRX2321774	NKX2-5	1590	0	0	0
SRX236117	LMO2	1016	0	0	0
SRX244190	BACH2	3817	0	0	1.1
SRX2453442	NLRP2	472	0	0	0
SRX2453453	TOP2B	320	0	0	0
SRX2533043	SIRT1	4007	0	0	0
SRX2533317	BRF1	688	0	0	0
SRX2541234	COBLL1	890	0	0	0
SRX2545068	WDHD1	454	0	0	0
SRX2545998	METTL3	420	0	0	0
SRX2546004	METTL14	518	0	0	0
SRX2555287	PHOX2B	10414	0	0	0
SRX2555293	ISL1	23166	0	0	0
SRX262218	PHF6	145	0	0	0
SRX278609	NR5A2	491	0	0	0
SRX2830156	PAX7	1789	0	0	0
SRX2841998	NUP98	571	0	0	0
SRX2841999	NUP153	534	0	0	0
SRX285742	HOXB7	95	0	0	0
SRX2862486	TET1	614	0	0	1.1
SRX290878	EBNA3	1843	0	0	0
SRX2935293	8-Hydroxydeoxyguanosine	5253	0	0	0
SRX3040154	ZMYM2	551	0	0	0
SRX306176	ELL	206	0	0	0
SRX306178	ICE2	506	0	0	0
SRX306179	ZC3H8	433	0	0	0
SRX3089968	NCOA4	414	0	0	0
SRX3091904	ZNF711	2545	0	0	0.88
SRX3124570	FXR2	4440	0	0	1.1
SRX3144981	GFI1	3004	0	0	0.733333
SRX3205372	PITX1	510	0	0	0
SRX3230390	KDM3A	1631	0	0	0.628571
SRX323402	SPDEF	383	0	0	0
SRX3312899	MTHFD1	618	0	0	0
SRX3460918	MTA2	9590	0	0	1.1
SRX3520279	DNA2	835	0	0	0
SRX3536229	MEPCE	401	0	0	0
SRX359879	ARNT2	299	0	0	0
SRX359883	DR1	167	0	0	0
SRX359889	HEYL	118	0	0	0
SRX359891	HOXA13	538	0	0	0
SRX359919	SOX9	606	0	0	1.1
SRX359920	AHCTF1	198	0	0	0
SRX359931	ELF2	131	0	0	0
SRX359937	HOXC8	137	0	0	0
SRX359941	JAZF1	104	0	0	0
SRX359944	MXD3	279	0	0	0
SRX359950	OVOL2	104	0	0	0
SRX359961	TCF7L1	222	0	0	0
SRX359962	TERF1	555	0	0	1.1
SRX359976	ZBTB10	243	0	0	0
SRX360023	HOXC11	515	0	0	0
SRX360058	ZNF266	95	0	0	0
SRX360060	ZNF395	136	0	0	0
SRX360063	ZNF84	330	0	0	0
SRX3642946	PRMT1	9991	0	0	0.88
SRX373874	SOX11	414	0	0	0
SRX3815844	MCM2	690	0	0	0
SRX386239	SETX	786	0	0	0
SRX3881588	FOXN3	995	0	0	0
SRX396284	C17orf96	88	0	0	0
SRX396289	CBX4	201	0	0	0
SRX396568	CBX6	573	0	0	0
SRX396570	CBX8	683	0	0	0
SRX4143035	POU2F3	29676	0	0	1.1
SRX4179992	JDP2	709	0	0	0
SRX4192134	PARP1	290	0	0	0
SRX423001	CDK2	661	0	0	0
SRX4394213	HDGF2	598	0	0	0
SRX4420233	N6AMT1	331	0	0	0
SRX4466279	ETV6	3796	0	0	1.1
SRX4559714	ZNF207	463	0	0	0
SRX4671060	BMI	471	0	0	0
SRX4708040	SAFB2	425	0	0	0
SRX4708047	CCAR2	830	0	0	0
SRX471210	MBD2	1051	0	0	0
SRX481455	ARRB1	475	0	0	0
SRX481483	PRKDC	1152	0	0	0
SRX4937343	MED16	272	0	0	0
SRX4937361	USP22	459	0	0	0
SRX4988302	SVS-1	690	0	0	0
SRX502808	HIRA	634	0	0	0
SRX5138659	ETV2	512	0	0	0
SRX5163341	SOD1	172	0	0	0
SRX5202468	UBE3A	577	0	0	0
SRX5202658	IRF2BP2	497	0	0	0
SRX540850	ALKBH3	586	0	0	0
SRX5491530	XPO1	95	0	0	0
SRX5683085	ETV4	448	0	0	0
SRX5716454	SOX3	446	0	0	0
SRX6054277	HDAC4	1587	0	0	0.733333
SRX6054278	HDAC9	717	0	0	0
SRX6054279	MEF2D	620	0	0	0
SRX6058767	TOP2A	970	0	0	0
SRX6793427	Cas9	1474	0	0	0
SRX718421	SOX10	1293	0	0	0
SRX728771	CTR9	433	0	0	0
SRX7522853	BCL9	130	0	0	0
SRX769982	DYRK1A	513	0	0	0
SRX814234	LHX2	3662	0	0	0
SRX853214	EGFR	550	0	0	0
SRX853224	MAP2K1	583	0	0	0
SRX882971	5-hmC	1803	0	0	0
SRX961218	VSV-G	1247	0	0	0
